# Supplementary material for: catena-Poly[[dichloridoiron(II)]-μ-4,4′′-bis­(benzimidazol-1-yl)-1,1′:4′,1′′-terphen­yl]
Source: Acta Crystallogr Sect E Struct Rep Online. 2010 Feb 6;66(Pt 3):m267. doi: 10.1107/S1600536810002837 (PMC2983580; doi:10.1107/S1600536810002837)
Supplement: Supplementary file 1 [file e-66-0m267-sup1.cif]

##############################################################################
###                                                                        ###
###        Electronic paper (Acta Crystallographica Section E)             ###
###                                                                        ###
##############################################################################
#                                                                            #
# This CIF contains the data in a paper accepted for publication in Acta     #
# Crystallographica Section E. It conforms to the requirements of Notes      #
# for Authors for Section E, and has been peer reviewed under the auspices   #
# of the IUCr Commission on Journals.                                        #
#                                                                            #
# Full details of the Crystallographic Information File format               #
# are given in the paper "The Crystallographic Information File (CIF):       #
# a New Standard Archive File for Crystallography" by S. R. Hall, F. H.      #
# Allen and I. D. Brown [Acta Cryst. (1991), A47, 655-685].                  #
#                                                                            #
# The current version of the core CIF dictionary is obtainable from          #
# ftp://ftp.iucr.org/pub/cif_core.dic. The current version number is 2.4.    #
#                                                                            #
# Software is freely available for graphical display of the structure(s) in  #
# this CIF.  For information consult the CIF home page http://www.iucr.org/  #
# cif/home.html                                                              #
#                                                                            #
# This file may be used for bona fide research purposes within the           #
# scientific community so long as proper attribution is given to the journal # 
# article from which it was obtained.                                        #
#                                                                            #
##############################################################################
                                             
data_I
_audit_creation_method     SHELXL-97
_chemical_name_systematic
;
<i>catena</i>-Poly[[dichloridoiron(II)]-\m-
4,4''-bis(benzimidazol-1-yl)-1,1':4',1''-terphenyl]
;
_chemical_name_common     ?
_chemical_formula_moiety     'C32 H22 Cl2 Fe N4'
_chemical_formula_sum     'C32 H22 Cl2 Fe N4'
_chemical_formula_iupac     '[Fe Cl2 (C32 H22 N4)]'
_chemical_formula_weight     589.29
_chemical_melting_point     ?
_symmetry_cell_setting     monoclinic
_symmetry_space_group_name_H-M     'C 2/c'
_symmetry_space_group_name_Hall     '-C 2yc'
loop_
    _symmetry_equiv_pos_as_xyz
    'x, y, z'
    '-x, y, -z+1/2'
    'x+1/2, y+1/2, z'
    '-x+1/2, y+1/2, -z+1/2'
    '-x, -y, -z'
    'x, -y, z-1/2'
    '-x+1/2, -y+1/2, -z'
    'x+1/2, -y+1/2, z-1/2'
_cell_length_a     14.519(3)
_cell_length_b     14.303(3)
_cell_length_c     12.461(3)
_cell_angle_alpha     90.00
_cell_angle_beta     101.94(3)
_cell_angle_gamma     90.00
_cell_volume     2531.6(9)
_cell_formula_units_Z     4
_cell_measurement_reflns_used     2574
_cell_measurement_theta_min     2.02
_cell_measurement_theta_max     27.90
_cell_measurement_temperature     293(2)
_exptl_crystal_description     block
_exptl_crystal_colour     yellow
_exptl_crystal_size_max     0.20
_exptl_crystal_size_mid     0.18
_exptl_crystal_size_min     0.15
_exptl_crystal_density_diffrn     1.546
_exptl_crystal_density_meas     ?
_exptl_crystal_density_method     'not measured'
_exptl_crystal_F_000     1208
_exptl_absorpt_coefficient_mu     0.838
_exptl_absorpt_correction_type     multi-scan
_exptl_absorpt_process_details     '(CrystalClear; Rigaku/MSC, 2005)'
_exptl_absorpt_correction_T_min     0.846
_exptl_absorpt_correction_T_max     0.882
_exptl_special_details
;
;
_diffrn_ambient_temperature     293(2)
_diffrn_radiation_type     MoK\a
_diffrn_radiation_wavelength     0.71073
_diffrn_radiation_source     'fine-focus sealed tube'
_diffrn_radiation_monochromator     graphite
_diffrn_measurement_device_type     'Rigaku Saturn CCD area-detector'
_diffrn_measurement_method     \w
_diffrn_detector_area_resol_mean     9
_diffrn_reflns_number     9515
_diffrn_reflns_av_R_equivalents     0.0522
_diffrn_reflns_av_sigmaI/netI     0.0439
_diffrn_reflns_theta_min     2.02
_diffrn_reflns_theta_max     25.01
_diffrn_reflns_theta_full     25.01
_diffrn_measured_fraction_theta_max     0.991
_diffrn_measured_fraction_theta_full     0.991
_diffrn_reflns_limit_h_min     -17
_diffrn_reflns_limit_h_max     16
_diffrn_reflns_limit_k_min     -16
_diffrn_reflns_limit_k_max     15
_diffrn_reflns_limit_l_min     -14
_diffrn_reflns_limit_l_max     14
_diffrn_standards_number     ?
_diffrn_standards_interval_count     0
_diffrn_standards_interval_time     0
_diffrn_standards_decay_%     0
_refine_special_details
;
Refinement of <i>F</i>^2^ against ALL reflections. The weighted <i>R</i>-factor
<i>wR</i> and goodness of fit <i>S</i> are based on <i>F</i>^2^, conventional
<i>R</i>-factors <i>R</i> are based on <i>F</i>, with <i>F</i> set to zero for
negative <i>F</i>^2^. The threshold expression of <i>F</i>^2^ >
\s(<i>F</i>^2^) is used only for calculating <i>R</i>-factors(gt) <i>etc</i>.
and is not relevant to the choice of reflections for refinement.
<i>R</i>-factors based on <i>F</i>^2^ are statistically about twice as large
as those based on <i>F</i>, and <i>R</i>- factors based on ALL data will be
even larger.
;
_reflns_number_total     2218
_reflns_number_gt     1960
_reflns_threshold_expression     I>2\s(I)
_refine_ls_structure_factor_coef     Fsqd
_refine_ls_matrix_type     full
_refine_ls_R_factor_all     0.0576
_refine_ls_R_factor_gt     0.0491
_refine_ls_wR_factor_gt     0.1109
_refine_ls_wR_factor_ref     0.1167
_refine_ls_goodness_of_fit_ref     1.118
_refine_ls_restrained_S_all     1.118
_refine_ls_number_reflns     2218
_refine_ls_number_parameters     177
_refine_ls_number_restraints     0
_refine_ls_hydrogen_treatment     constr
_refine_ls_weighting_scheme     calc
_refine_ls_weighting_details
         'calc w=1/[\s^2^(Fo^2^)+(0.0565P)^2^+2.1075P] where P=(Fo^2^+2Fc^2^)/3'
_atom_sites_solution_hydrogens     geom
_atom_sites_solution_primary     direct
_atom_sites_solution_secondary     difmap
_refine_ls_shift/su_max     0.001
_refine_ls_shift/su_mean     0.000
_refine_diff_density_max     0.351
_refine_diff_density_min     -0.413
_refine_ls_extinction_method     none
_refine_ls_extinction_coef     ?
loop_
    _atom_type_symbol
    _atom_type_description
    _atom_type_scat_dispersion_real
    _atom_type_scat_dispersion_imag
    _atom_type_scat_source
    'C' 'C' 0.0033 0.0016
                         'International Tables Vol C Tables 4.2.6.8 and 6.1.1.4'
    'H' 'H' 0.0000 0.0000
                         'International Tables Vol C Tables 4.2.6.8 and 6.1.1.4'
    'N' 'N' 0.0061 0.0033
                         'International Tables Vol C Tables 4.2.6.8 and 6.1.1.4'
    'Cl' 'Cl' 0.1484 0.1585
                         'International Tables Vol C Tables 4.2.6.8 and 6.1.1.4'
    'Fe' 'Fe' 0.3463 0.8444
                         'International Tables Vol C Tables 4.2.6.8 and 6.1.1.4'
_computing_data_collection     'CrystalClear (Rigaku/MSC, 2005)'
_computing_cell_refinement     'CrystalClear (Rigaku/MSC, 2005)'
_computing_data_reduction     'CrystalClear (Rigaku/MSC, 2005)'
_computing_structure_solution     'SHELXS97 (Sheldrick, 2008)'
_computing_structure_refinement     'SHELXL97 (Sheldrick, 2008)'
_computing_molecular_graphics     'SHELXTL (Sheldrick, 2008)'
_computing_publication_material     'SHELXTL (Sheldrick, 2008)'
loop_
    _atom_site_type_symbol
    _atom_site_label
    _atom_site_fract_x
    _atom_site_fract_y
    _atom_site_fract_z
    _atom_site_U_iso_or_equiv
    _atom_site_adp_type
    _atom_site_calc_flag
    _atom_site_refinement_flags
    _atom_site_occupancy
    _atom_site_disorder_assembly
    _atom_site_disorder_group
    Fe Fe1 0.0000 1.12084(4) 0.7500 0.0240(2) Uani d S 1 . .
    Cl Cl1 0.02255(6) 1.20219(6) 0.90773(8) 0.0423(3) Uani d . 1 . .
    N N2 0.20786(16) 0.96985(16) 0.63670(19) 0.0186(6) Uani d . 1 . .
    N N1 0.10013(17) 1.02547(17) 0.72169(19) 0.0207(6) Uani d . 1 . .
    C C15 0.4708(2) 0.8783(2) 0.2868(2) 0.0176(6) Uani d . 1 . .
    H H15 0.4516 0.8216 0.3115 0.021 Uiso calc R 1 . .
    C C11 0.3788(2) 0.9625(2) 0.4047(2) 0.0181(6) Uani d . 1 . .
    C C14 0.4398(2) 0.9609(2) 0.3250(2) 0.0185(6) Uani d . 1 . .
    C C8 0.2661(2) 0.9662(2) 0.5587(2) 0.0187(6) Uani d . 1 . .
    C C13 0.3223(2) 1.0412(2) 0.5485(2) 0.0183(6) Uani d . 1 . .
    H H13 0.3231 1.0931 0.5937 0.022 Uiso calc R 1 . .
    C C3 0.1067(2) 0.8921(2) 0.8545(2) 0.0213(7) Uani d . 1 . .
    H H3 0.0598 0.9141 0.8887 0.026 Uiso calc R 1 . .
    C C10 0.3213(2) 0.8878(2) 0.4174(3) 0.0228(7) Uani d . 1 . .
    H H10 0.3212 0.8351 0.3736 0.027 Uiso calc R 1 . .
    C C1 0.1466(2) 1.0385(2) 0.6442(2) 0.0203(7) Uani d . 1 . .
    H H1 0.1381 1.0905 0.5984 0.024 Uiso calc R 1 . .
    C C9 0.2649(2) 0.8892(2) 0.4924(3) 0.0233(7) Uani d . 1 . .
    H H9 0.2261 0.8387 0.4986 0.028 Uiso calc R 1 . .
    C C16 0.4710(2) 1.0437(2) 0.2859(2) 0.0199(6) Uani d . 1 . .
    H H16 0.4514 1.1005 0.3098 0.024 Uiso calc R 1 . .
    C C7 0.2006(2) 0.9061(2) 0.7177(2) 0.0171(6) Uani d . 1 . .
    C C12 0.3767(2) 1.0395(2) 0.4721(2) 0.0184(6) Uani d . 1 . .
    H H12 0.4137 1.0913 0.4647 0.022 Uiso calc R 1 . .
    C C2 0.1330(2) 0.9411(2) 0.7698(2) 0.0177(6) Uani d . 1 . .
    C C5 0.2242(2) 0.7782(2) 0.8350(2) 0.0245(7) Uani d . 1 . .
    H H5 0.2559 0.7235 0.8605 0.029 Uiso calc R 1 . .
    C C6 0.2490(2) 0.8247(2) 0.7494(2) 0.0212(7) Uani d . 1 . .
    H H6 0.2957 0.8027 0.7149 0.025 Uiso calc R 1 . .
    C C4 0.1526(2) 0.8102(2) 0.8854(2) 0.0235(7) Uani d . 1 . .
    H H4 0.1360 0.7750 0.9412 0.028 Uiso calc R 1 . .
loop_
    _atom_site_aniso_label
    _atom_site_aniso_U_11
    _atom_site_aniso_U_22
    _atom_site_aniso_U_33
    _atom_site_aniso_U_12
    _atom_site_aniso_U_13
    _atom_site_aniso_U_23
    Fe1 0.0229(4) 0.0202(4) 0.0323(4) 0.000 0.0134(3) 0.000
    Cl1 0.0413(6) 0.0368(5) 0.0522(6) -0.0083(4) 0.0174(5) -0.0199(4)
    N2 0.0184(13) 0.0194(13) 0.0205(13) 0.0010(10) 0.0099(10) 0.0014(10)
    N1 0.0213(14) 0.0203(14) 0.0226(13) 0.0014(11) 0.0097(11) 0.0035(11)
    C15 0.0176(16) 0.0168(15) 0.0187(14) -0.0018(12) 0.0041(12) 0.0017(12)
    C11 0.0186(16) 0.0178(15) 0.0182(14) 0.0007(12) 0.0043(12) 0.0020(12)
    C14 0.0170(15) 0.0204(16) 0.0185(14) -0.0008(12) 0.0047(12) 0.0003(12)
    C8 0.0172(15) 0.0216(16) 0.0192(14) 0.0036(12) 0.0082(12) 0.0026(12)
    C13 0.0190(16) 0.0155(15) 0.0203(15) 0.0014(12) 0.0041(12) -0.0030(12)
    C3 0.0202(16) 0.0266(17) 0.0182(15) -0.0030(13) 0.0066(12) -0.0023(13)
    C10 0.0272(18) 0.0191(17) 0.0253(16) -0.0050(13) 0.0125(14) -0.0069(13)
    C1 0.0193(16) 0.0190(16) 0.0242(15) 0.0009(13) 0.0081(13) 0.0044(13)
    C9 0.0243(17) 0.0193(16) 0.0281(17) -0.0046(13) 0.0097(14) -0.0021(13)
    C16 0.0224(16) 0.0167(15) 0.0218(15) -0.0004(12) 0.0074(12) -0.0023(12)
    C7 0.0199(16) 0.0134(14) 0.0189(14) -0.0024(12) 0.0057(12) 0.0013(12)
    C12 0.0183(16) 0.0171(15) 0.0200(14) -0.0018(12) 0.0044(12) 0.0004(12)
    C2 0.0159(15) 0.0170(15) 0.0211(15) 0.0003(12) 0.0058(12) -0.0011(12)
    C5 0.0288(18) 0.0147(16) 0.0284(17) 0.0007(13) 0.0018(14) 0.0025(13)
    C6 0.0203(16) 0.0185(16) 0.0257(16) 0.0001(13) 0.0066(13) -0.0037(13)
    C4 0.0315(18) 0.0207(16) 0.0181(15) -0.0060(13) 0.0048(13) 0.0024(13)
_geom_special_details
;
All e.s.d.'s (except the e.s.d. in the dihedral angle between two l.s. planes)
are estimated using the full covariance matrix. The cell e.s.d.'s are taken
into account individually in the estimation of e.s.d.'s in distances, angles
and torsion angles; correlations between e.s.d.'s in cell parameters are only
used when they are defined by crystal symmetry. An approximate (isotropic)
treatment of cell e.s.d.'s is used for estimating e.s.d.'s involving l.s.
planes.
;
loop_
    _geom_bond_atom_site_label_1
    _geom_bond_atom_site_label_2
    _geom_bond_site_symmetry_2
    _geom_bond_distance
    _geom_bond_publ_flag
    Fe1 N1 2_556 2.076(2) ?
    Fe1 N1 . 2.076(2) y
    Fe1 Cl1 2_556 2.2489(10) ?
    Fe1 Cl1 . 2.2489(10) y
    N2 C1 . 1.342(4) ?
    N2 C7 . 1.381(4) ?
    N2 C8 . 1.415(4) ?
    N1 C1 . 1.300(4) ?
    N1 C2 . 1.388(4) ?
    C15 C15 2_655 1.373(6) ?
    C15 C14 . 1.383(4) ?
    C15 H15 . 0.9300 ?
    C11 C10 . 1.386(4) ?
    C11 C12 . 1.389(4) ?
    C11 C14 . 1.461(4) ?
    C14 C16 . 1.392(4) ?
    C8 C13 . 1.368(4) ?
    C8 C9 . 1.375(4) ?
    C13 C12 . 1.358(4) ?
    C13 H13 . 0.9300 ?
    C3 C4 . 1.362(4) ?
    C3 C2 . 1.384(4) ?
    C3 H3 . 0.9300 ?
    C10 C9 . 1.364(4) ?
    C10 H10 . 0.9300 ?
    C1 H1 . 0.9300 ?
    C9 H9 . 0.9300 ?
    C16 C16 2_655 1.349(6) ?
    C16 H16 . 0.9300 ?
    C7 C6 . 1.375(4) ?
    C7 C2 . 1.379(4) ?
    C12 H12 . 0.9300 ?
    C5 C6 . 1.367(4) ?
    C5 C4 . 1.398(4) ?
    C5 H5 . 0.9300 ?
    C6 H6 . 0.9300 ?
    C4 H4 . 0.9300 ?
loop_
    _geom_angle_atom_site_label_1
    _geom_angle_atom_site_label_2
    _geom_angle_atom_site_label_3
    _geom_angle_site_symmetry_1
    _geom_angle_site_symmetry_3
    _geom_angle
    _geom_angle_publ_flag
    N1 Fe1 N1 2_556 . 97.86(13) ?
    N1 Fe1 Cl1 2_556 2_556 120.53(7) ?
    N1 Fe1 Cl1 . 2_556 99.90(7) ?
    N1 Fe1 Cl1 2_556 . 99.90(7) ?
    N1 Fe1 Cl1 . . 120.53(7) ?
    Cl1 Fe1 Cl1 2_556 . 117.69(6) ?
    C1 N2 C7 . . 106.3(2) ?
    C1 N2 C8 . . 125.0(2) ?
    C7 N2 C8 . . 128.6(2) ?
    C1 N1 C2 . . 105.1(2) ?
    C1 N1 Fe1 . . 121.4(2) ?
    C2 N1 Fe1 . . 133.50(19) ?
    C15 C15 C14 2_655 . 121.33(17) ?
    C15 C15 H15 2_655 . 119.3 ?
    C14 C15 H15 . . 119.3 ?
    C10 C11 C12 . . 117.0(3) ?
    C10 C11 C14 . . 122.0(3) ?
    C12 C11 C14 . . 121.0(3) ?
    C15 C14 C16 . . 117.0(3) ?
    C15 C14 C11 . . 122.2(3) ?
    C16 C14 C11 . . 120.8(3) ?
    C13 C8 C9 . . 120.3(3) ?
    C13 C8 N2 . . 119.2(3) ?
    C9 C8 N2 . . 120.5(3) ?
    C12 C13 C8 . . 119.7(3) ?
    C12 C13 H13 . . 120.1 ?
    C8 C13 H13 . . 120.1 ?
    C4 C3 C2 . . 117.1(3) ?
    C4 C3 H3 . . 121.5 ?
    C2 C3 H3 . . 121.5 ?
    C9 C10 C11 . . 121.9(3) ?
    C9 C10 H10 . . 119.1 ?
    C11 C10 H10 . . 119.1 ?
    N1 C1 N2 . . 113.6(3) ?
    N1 C1 H1 . . 123.2 ?
    N2 C1 H1 . . 123.2 ?
    C10 C9 C8 . . 119.3(3) ?
    C10 C9 H9 . . 120.4 ?
    C8 C9 H9 . . 120.4 ?
    C16 C16 C14 2_655 . 121.72(17) ?
    C16 C16 H16 2_655 . 119.1 ?
    C14 C16 H16 . . 119.1 ?
    C6 C7 C2 . . 122.9(3) ?
    C6 C7 N2 . . 131.2(3) ?
    C2 C7 N2 . . 105.9(2) ?
    C13 C12 C11 . . 121.8(3) ?
    C13 C12 H12 . . 119.1 ?
    C11 C12 H12 . . 119.1 ?
    C7 C2 C3 . . 120.7(3) ?
    C7 C2 N1 . . 109.1(2) ?
    C3 C2 N1 . . 130.2(3) ?
    C6 C5 C4 . . 122.1(3) ?
    C6 C5 H5 . . 118.9 ?
    C4 C5 H5 . . 118.9 ?
    C5 C6 C7 . . 115.8(3) ?
    C5 C6 H6 . . 122.1 ?
    C7 C6 H6 . . 122.1 ?
    C3 C4 C5 . . 121.3(3) ?
    C3 C4 H4 . . 119.3 ?
    C5 C4 H4 . . 119.3 ?
loop_
    _geom_torsion_atom_site_label_1
    _geom_torsion_atom_site_label_2
    _geom_torsion_atom_site_label_3
    _geom_torsion_atom_site_label_4
    _geom_torsion_site_symmetry_1
    _geom_torsion_site_symmetry_2
    _geom_torsion_site_symmetry_3
    _geom_torsion_site_symmetry_4
    _geom_torsion
    _geom_torsion_publ_flag
    N1 Fe1 N1 C1 2_556 . . . 139.0(3) ?
    Cl1 Fe1 N1 C1 2_556 . . . 16.0(2) ?
    Cl1 Fe1 N1 C1 . . . . -114.6(2) ?
    N1 Fe1 N1 C2 2_556 . . . -40.2(2) ?
    Cl1 Fe1 N1 C2 2_556 . . . -163.2(3) ?
    Cl1 Fe1 N1 C2 . . . . 66.2(3) ?
    C15 C15 C14 C16 2_655 . . . -0.3(5) ?
    C15 C15 C14 C11 2_655 . . . -179.0(3) ?
    C10 C11 C14 C15 . . . . -23.9(4) ?
    C12 C11 C14 C15 . . . . 155.5(3) ?
    C10 C11 C14 C16 . . . . 157.5(3) ?
    C12 C11 C14 C16 . . . . -23.2(4) ?
    C1 N2 C8 C13 . . . . 53.0(4) ?
    C7 N2 C8 C13 . . . . -127.8(3) ?
    C1 N2 C8 C9 . . . . -125.7(3) ?
    C7 N2 C8 C9 . . . . 53.5(4) ?
    C9 C8 C13 C12 . . . . 0.3(4) ?
    N2 C8 C13 C12 . . . . -178.4(3) ?
    C12 C11 C10 C9 . . . . 0.1(5) ?
    C14 C11 C10 C9 . . . . 179.5(3) ?
    C2 N1 C1 N2 . . . . -0.1(3) ?
    Fe1 N1 C1 N2 . . . . -179.48(19) ?
    C7 N2 C1 N1 . . . . -0.2(3) ?
    C8 N2 C1 N1 . . . . 179.1(3) ?
    C11 C10 C9 C8 . . . . -1.2(5) ?
    C13 C8 C9 C10 . . . . 0.9(5) ?
    N2 C8 C9 C10 . . . . 179.6(3) ?
    C15 C14 C16 C16 . . . 2_655 -0.1(5) ?
    C11 C14 C16 C16 . . . 2_655 178.6(3) ?
    C1 N2 C7 C6 . . . . -177.4(3) ?
    C8 N2 C7 C6 . . . . 3.3(5) ?
    C1 N2 C7 C2 . . . . 0.4(3) ?
    C8 N2 C7 C2 . . . . -178.9(3) ?
    C8 C13 C12 C11 . . . . -1.3(4) ?
    C10 C11 C12 C13 . . . . 1.1(4) ?
    C14 C11 C12 C13 . . . . -178.3(3) ?
    C6 C7 C2 C3 . . . . -3.6(5) ?
    N2 C7 C2 C3 . . . . 178.3(3) ?
    C6 C7 C2 N1 . . . . 177.6(3) ?
    N2 C7 C2 N1 . . . . -0.5(3) ?
    C4 C3 C2 C7 . . . . 2.0(4) ?
    C4 C3 C2 N1 . . . . -179.4(3) ?
    C1 N1 C2 C7 . . . . 0.4(3) ?
    Fe1 N1 C2 C7 . . . . 179.6(2) ?
    C1 N1 C2 C3 . . . . -178.3(3) ?
    Fe1 N1 C2 C3 . . . . 1.0(5) ?
    C4 C5 C6 C7 . . . . 1.4(4) ?
    C2 C7 C6 C5 . . . . 1.8(4) ?
    N2 C7 C6 C5 . . . . 179.3(3) ?
    C2 C3 C4 C5 . . . . 1.1(4) ?
    C6 C5 C4 C3 . . . . -2.9(5) ?
data_global
_journal_date_recd_electronic     2010-01-18
_journal_date_accepted     2010-01-22
_journal_name_full     'Acta Crystallographica, Section E'
_journal_year     2010
_journal_volume     66
_journal_issue      3
_journal_page_first     m267
_journal_page_last     m267
_journal_paper_category     QM
_journal_coeditor_code     HB5310
_publ_contact_author_name     'Li Hui'
_publ_contact_author_address
;
Department of Applied Chemistry
Yuncheng University
Yuncheng, Shanxi 044000
People's Republic of China
;
_publ_contact_author_email     lihuiwf@yahoo.com
_publ_contact_author_fax     '8635 9209 0394'
_publ_contact_author_phone     '8635 9209 0394'
_publ_section_title
;\
<i>catena</i>-Poly[[dichloridoiron(II)]-\m-4,4''-bis(benzimidazol-1-yl)-1,1':\
4',1''-terphenyl]
;
loop_
    _publ_author_name
    _publ_author_footnote
    _publ_author_address
    'Li, Hui' .
;
Department of Applied Chemistry
Yuncheng University
Yuncheng, Shanxi 044000
People's Republic of China
;
    'Wei, Zhuangwei' .
;
Department of Applied Chemistry
Yuncheng University
Yuncheng, Shanxi 044000
People's Republic of China
;
    'Gong, Qiaojuan' .
;
Department of Applied Chemistry
Yuncheng University
Yuncheng, Shanxi 044000
People's Republic of China
;
    'Han, Qiuping' .
;
Department of Applied Chemistry
Yuncheng University
Yuncheng, Shanxi 044000
People's Republic of China
;
