# Supplementary material for: catena-Poly[[dichloridoiron(II)]-μ-4,4′′-bis­(benzimidazol-1-yl)-1,1′:4′,1′′-terphen­yl]
Source: Acta Crystallogr Sect E Struct Rep Online. 2010 Feb 6;66(Pt 3):m267. doi: 10.1107/S1600536810002837 (PMC2983580; doi:10.1107/S1600536810002837)
Supplement: Supplementary file 2 [file e-66-0m267-Isup2.hkl]

# 
# h,k,l, Fc-squared, Fo-squared, sigma(Fo-squared) and status flag 
# 
data_I
_shelx_title ' 1 in C2/c' 
_shelx_refln_list_code          4 
_shelx_F_calc_maximum      303.96 
_exptl_crystal_F_000      1208.00 
_reflns_d_resolution_high  0.8407 
 
loop_ 
 _symmetry_equiv_pos_as_xyz 
 'x, y, z' 
 '-x, y, -z+1/2' 
 'x+1/2, y+1/2, z' 
 '-x+1/2, y+1/2, -z+1/2' 
 '-x, -y, -z' 
 'x, -y, z-1/2' 
 '-x+1/2, -y+1/2, -z' 
 'x+1/2, -y+1/2, z-1/2' 
 
_cell_length_a    14.5188 
_cell_length_b    14.3028 
_cell_length_c    12.4610 
_cell_angle_alpha  90.000 
_cell_angle_beta  101.942 
_cell_angle_gamma  90.000 
 
_shelx_F_squared_multiplier     1.000 
 
loop_ 
 _refln_index_h 
 _refln_index_k 
 _refln_index_l 
 _refln_F_squared_calc 
 _refln_F_squared_meas 
 _refln_F_squared_sigma 
 _refln_observed_status 
   2   0   0      294.63      281.27     35.95 o 
   4   0   0    21468.35    20009.90    293.36 o 
   6   0   0    10511.76     9276.07    101.89 o 
   8   0   0    20178.57    19149.21    445.64 o 
  10   0   0     1738.55     1385.27     74.51 o 
  12   0   0        5.40       74.68     64.52 o 
  14   0   0       27.17      118.81     91.03 o 
  16   0   0      272.16      131.15     88.87 o 
   1   1   0     1989.89     2002.83     32.78 o 
   3   1   0       35.37       95.44     14.12 o 
   5   1   0      497.04      377.57     27.54 o 
   7   1   0     3800.58     3595.90     53.31 o 
   9   1   0     7097.81     6941.38    138.79 o 
  11   1   0     2190.19     2228.24     89.99 o 
  13   1   0     1062.51     1222.85     85.57 o 
  15   1   0     1952.55     1917.63    103.27 o 
   0   2   0    52302.52    50253.70   1999.93 o 
   2   2   0     3431.98     3307.59     46.90 o 
   4   2   0    29069.60    29870.96    519.66 o 
   6   2   0     1431.06     1379.84     41.92 o 
   8   2   0      131.99       78.56     14.55 o 
  10   2   0      418.37      415.68     70.89 o 
  12   2   0     1235.60     1193.24     65.76 o 
  14   2   0        6.12       88.24     42.91 o 
  16   2   0      607.72      567.57     85.80 o 
   1   3   0    32549.39    33500.48    410.25 o 
   3   3   0    14199.70    13598.74    153.33 o 
   5   3   0     6664.78     5970.30     53.75 o 
   7   3   0     6444.40     5983.71     75.67 o 
   9   3   0     1850.06     1604.21     62.97 o 
  11   3   0       37.40       76.68     29.52 o 
  13   3   0      241.83      266.30     54.95 o 
  15   3   0       25.31       72.58     32.36 o 
   0   4   0        8.10       36.60     19.28 o 
   2   4   0     3880.46     3487.53     69.12 o 
   4   4   0     9009.09     9084.30     98.32 o 
   6   4   0     4618.08     4749.64     64.41 o 
   8   4   0      702.04      622.13     27.00 o 
  10   4   0     1639.20     1761.76     81.83 o 
  12   4   0     2731.92     3170.99    102.88 o 
  14   4   0       24.68       83.13     39.54 o 
  16   4   0      701.00      813.46    124.08 o 
   1   5   0     2227.65     2238.68     57.18 o 
   3   5   0       47.04       15.07     10.86 o 
   5   5   0     2131.39     2273.41     93.93 o 
   7   5   0      303.65      316.14     26.75 o 
   9   5   0     1128.18     1264.58     53.09 o 
  11   5   0     1451.13     1763.58    140.09 o 
  13   5   0       22.09      116.11     46.56 o 
  15   5   0     3176.78     3632.69    172.95 o 
   0   6   0       48.27       33.83     21.07 o 
   2   6   0        8.30       16.39     11.12 o 
   4   6   0       66.62       92.82     27.50 o 
   6   6   0      415.07      484.03     66.64 o 
   8   6   0       83.16      151.70     27.66 o 
  10   6   0      622.64      630.35     71.82 o 
  12   6   0       75.58      150.94     58.14 o 
  14   6   0      131.57      184.55     52.89 o 
   1   7   0     1574.07     1696.60     47.15 o 
   3   7   0      203.20      274.54     26.41 o 
   5   7   0     1052.47     1021.43     47.00 o 
   7   7   0       22.92       32.35     20.28 o 
   9   7   0       56.94       44.25     28.93 o 
  11   7   0     1741.49     1482.07    204.73 o 
  13   7   0       99.58      237.23     93.23 o 
  15   7   0      305.83      440.53     77.88 o 
   0   8   0      583.87      659.19     36.31 o 
   2   8   0      802.16      929.66     38.49 o 
   4   8   0     2907.99     2817.24     96.11 o 
   6   8   0      138.78      118.63     22.50 o 
   8   8   0      181.73      217.07     30.88 o 
  10   8   0     4976.42     5138.15    135.60 o 
  12   8   0     1401.54     1195.64    155.73 o 
  14   8   0      249.27      261.79     73.38 o 
   1   9   0     8416.84     8282.76    151.02 o 
   3   9   0     4789.05     4672.23     97.50 o 
   5   9   0     2072.35     1881.16     57.46 o 
   7   9   0      555.10      570.04     69.56 o 
   9   9   0     3751.89     4070.60    140.48 o 
  11   9   0     1428.08     1533.41    192.79 o 
  13   9   0       36.18       67.75     48.37 o 
   0  10   0     1477.19     1569.68    117.37 o 
   2  10   0     1145.60     1163.75     55.44 o 
   4  10   0     5218.85     5214.57    113.51 o 
   6  10   0      801.65      887.99     56.93 o 
   8  10   0       19.15       49.15     21.35 o 
  10  10   0     1070.51     1101.80     87.43 o 
  12  10   0      484.12      405.01     83.98 o 
   1  11   0      913.98      949.79     61.22 o 
   3  11   0      229.03      226.96     35.46 o 
   5  11   0      195.45      241.83     43.80 o 
   7  11   0      161.26      155.52     30.09 o 
   9  11   0      679.54      652.18    136.72 o 
  11  11   0      201.58      114.87     33.60 o 
   0  12   0    33182.41    36343.06    529.45 o 
   2  12   0     5722.32     5738.91    276.68 o 
   4  12   0     2215.50     2449.76    100.89 o 
   6  12   0     4503.35     4803.62    132.62 o 
   8  12   0     2958.92     3436.56    149.45 o 
  10  12   0      394.66      324.20     96.24 o 
   1  13   0      525.57      469.05     92.23 o 
   3  13   0     2225.18     2129.49    125.98 o 
   5  13   0      319.11      286.48     87.79 o 
   7  13   0     2557.47     3221.95    237.93 o 
   9  13   0      450.54      399.75    136.70 o 
   0  14   0    12491.60    13128.70    313.53 o 
   2  14   0      676.70      580.11    119.57 o 
   4  14   0      107.20      112.80     48.57 o 
   6  14   0       45.31       53.35     41.93 o 
   8  14   0      192.97      171.50     49.22 o 
   1  15   0     2357.77     2114.15    335.90 o 
   3  15   0      914.29      796.83    172.45 o 
   5  15   0      309.16      413.48     68.58 o 
   7  15   0     1329.35     1160.21    164.58 o 
   0  16   0      384.80      402.40    133.93 o 
   2  16   0     2471.54     2140.01    146.53 o 
   4  16   0      436.79      381.02    130.15 o 
 -17   1   1      614.41      487.36    126.71 o 
 -15   1   1      537.88      431.84     70.78 o 
 -13   1   1     3020.28     2922.36    501.15 o 
 -11   1   1     6420.48     6776.70    158.27 o 
  -9   1   1     5257.90     4873.09     76.33 o 
  -7   1   1    19283.47    18700.92    201.03 o 
  -5   1   1    22507.11    21362.10    143.45 o 
  -3   1   1    29224.75    29795.39    206.34 o 
  -1   1   1     2649.59     2758.09     47.72 o 
   1   1   1     1753.22     1609.43     27.28 o 
   3   1   1    38169.78    37965.29    261.83 o 
   5   1   1     1311.46     1463.91     74.71 o 
   7   1   1      492.69      423.37     44.34 o 
   9   1   1       33.74       57.16     19.50 o 
  11   1   1       82.88       88.65     22.79 o 
  13   1   1       20.70       70.17     31.53 o 
  15   1   1       45.66       72.63     43.21 o 
 -16   2   1     1534.94     1489.14    183.28 o 
 -14   2   1      220.14      206.24     57.26 o 
 -12   2   1     6961.79     7552.39    214.52 o 
 -10   2   1     2567.90     2392.95     73.53 o 
  -8   2   1     4423.01     4184.16     72.57 o 
  -6   2   1    25003.23    25422.68    228.01 o 
  -4   2   1    17245.58    16764.37    126.92 o 
  -2   2   1    26666.32    26010.78    240.74 o 
   0   2   1     3145.03     2847.02     37.41 o 
   2   2   1    78123.02    77799.68    483.12 o 
   4   2   1     2508.64     2135.28     38.28 o 
   6   2   1     6604.39     5970.28    110.57 o 
   8   2   1      131.50       83.74     17.15 o 
  10   2   1     1006.42      945.92     73.65 o 
  12   2   1      189.87      144.37     40.81 o 
  14   2   1      590.08      506.45    102.54 o 
  16   2   1       82.05       62.85     42.73 o 
 -15   3   1       68.09       10.15     39.03 o 
 -13   3   1     1600.66     1637.10     97.60 o 
 -11   3   1       44.71       69.01     27.48 o 
  -9   3   1      240.34      156.58     40.17 o 
  -7   3   1      435.68      410.23     54.17 o 
  -3   3   1     2057.38     2217.57     44.73 o 
  -1   3   1     1438.87     1281.93     28.87 o 
   1   3   1     6901.54     8500.66    216.63 o 
   3   3   1    38726.57    38615.19    749.26 o 
   5   3   1      215.15      247.40     44.12 o 
   7   3   1     6543.44     6552.81    129.79 o 
   9   3   1     2687.25     2662.30     65.25 o 
  11   3   1     2387.26     2523.98    120.81 o 
  13   3   1     5835.82     5858.30    178.49 o 
  15   3   1       24.37       78.00     46.71 o 
 -16   4   1      136.43      112.78     57.43 o 
 -14   4   1      459.21      475.39    111.83 o 
 -12   4   1     1133.28     1179.03    154.02 o 
 -10   4   1     5806.53     6071.97    138.21 o 
  -8   4   1      447.79      178.35     80.67 o 
  -6   4   1     4945.59     4745.56     62.76 o 
  -4   4   1    18973.55    20256.13    320.97 o 
  -2   4   1     5612.84     5717.54     54.17 o 
   0   4   1       31.16       11.81      7.97 o 
   2   4   1     4656.49     4940.75     60.31 o 
   4   4   1      852.16      869.22     31.83 o 
   6   4   1      232.14      321.16     23.68 o 
   8   4   1      768.86      742.35     39.24 o 
  10   4   1      222.49      331.24     98.58 o 
  12   4   1     2645.46     2867.55    168.48 o 
  14   4   1      567.75      575.10    128.48 o 
  16   4   1      207.59      233.44     57.76 o 
 -15   5   1     2407.29     2260.82    107.14 o 
 -13   5   1     1069.59     1105.06    193.94 o 
 -11   5   1       33.93      114.90     37.87 o 
  -9   5   1     1479.83     1489.26     43.26 o 
  -7   5   1      464.06      539.41     31.28 o 
  -5   5   1       33.11       32.75     15.94 o 
  -3   5   1      115.85       49.88     20.09 o 
  -1   5   1     2270.61     2195.92     43.29 o 
   1   5   1      404.62      490.02     37.94 o 
   5   5   1     6537.29     6763.23     83.22 o 
   7   5   1      467.47      630.66     32.66 o 
   9   5   1      433.89      643.61     91.46 o 
  11   5   1      169.40      150.46     43.75 o 
  13   5   1       28.35       97.09     33.99 o 
  15   5   1     3010.00     2813.60    122.31 o 
 -16   6   1       80.44      128.67     34.19 o 
 -14   6   1      424.30      348.38     94.05 o 
 -12   6   1     1911.03     1960.83    190.05 o 
 -10   6   1        3.44       11.17     25.96 o 
  -8   6   1      362.39      415.64     53.13 o 
  -6   6   1      168.36      238.42     27.75 o 
  -4   6   1    14318.78    16253.92    238.75 o 
  -2   6   1     1132.61     1425.77     45.46 o 
   0   6   1     4864.08     4709.79     50.83 o 
   2   6   1      547.28      363.07     43.92 o 
   4   6   1    14177.08    14315.66    160.13 o 
   6   6   1    15930.64    16328.80    249.53 o 
   8   6   1     6651.63     6866.82    130.92 o 
  10   6   1     1521.64     1685.24    134.62 o 
  12   6   1     6263.05     6798.21    242.85 o 
  14   6   1     1494.10     1760.08    239.81 o 
 -15   7   1     2421.16     2011.42    185.47 o 
 -13   7   1     2629.99     2411.14    129.04 o 
 -11   7   1      173.91      181.28     34.19 o 
  -9   7   1       36.42       56.05     23.02 o 
  -7   7   1     2395.78     2192.98     59.15 o 
  -5   7   1     1424.15     1766.43     56.83 o 
  -3   7   1      325.46      238.77     30.28 o 
  -1   7   1      352.47      314.51     33.99 o 
   1   7   1      486.41      693.82     34.42 o 
   3   7   1     1884.24     1811.53     78.15 o 
   5   7   1     9124.56     9412.02    153.21 o 
   7   7   1      337.84      175.18     33.60 o 
   9   7   1      126.66       94.62     33.18 o 
  11   7   1     1944.82     1821.13    133.35 o 
  13   7   1      940.31      904.12    170.05 o 
  15   7   1     3744.12     3949.32    137.69 o 
 -14   8   1       68.14      118.70     49.04 o 
 -12   8   1       61.73       68.85     49.83 o 
 -10   8   1      150.30       94.14     37.05 o 
  -8   8   1     3102.50     3117.93    134.78 o 
  -6   8   1     1742.83     1574.62     46.62 o 
  -4   8   1    19164.37    20487.96    303.16 o 
  -2   8   1      271.20      196.92     28.97 o 
   0   8   1      207.84      234.37     29.38 o 
   4   8   1     1380.81     1404.32     54.16 o 
   6   8   1     1539.19     1551.82     45.65 o 
   8   8   1        3.01       54.84     31.16 o 
  10   8   1      496.99      444.53     66.93 o 
  12   8   1      196.43      198.33     42.56 o 
  14   8   1      261.65      231.50     65.54 o 
 -13   9   1        3.40       38.23     42.12 o 
 -11   9   1       11.43       58.96     61.02 o 
  -9   9   1        8.26       28.80     38.34 o 
  -7   9   1       42.26       77.65     20.47 o 
  -5   9   1       87.17       52.27     23.72 o 
  -3   9   1     2376.25     2356.60     62.69 o 
  -1   9   1     1273.60     1387.07     37.37 o 
   1   9   1       22.95       49.27     14.23 o 
   3   9   1      106.37       60.36     11.58 o 
   5   9   1        6.55       20.39     20.04 o 
   7   9   1     3805.94     3771.40    178.29 o 
   9   9   1     2045.55     2202.81    211.75 o 
  11   9   1     1890.88     2052.53    261.25 o 
  13   9   1     2103.84     2077.18    137.77 o 
 -12  10   1     3006.09     2918.94    146.53 o 
 -10  10   1       20.35       99.14     31.70 o 
  -8  10   1     4605.85     4729.52    102.30 o 
  -6  10   1     1694.99     1509.78     93.24 o 
  -4  10   1      433.24      393.04     48.21 o 
  -2  10   1     3448.63     3642.11     86.66 o 
   0  10   1    10999.23    11729.27    159.45 o 
   2  10   1     6548.55     6554.38     98.66 o 
   4  10   1      688.40      638.16     90.81 o 
   6  10   1     2566.44     2648.24    116.89 o 
   8  10   1     1207.07     1175.77     90.58 o 
  10  10   1      622.21      547.08     75.78 o 
  12  10   1      544.30      658.86     98.71 o 
 -13  11   1     1628.93     1188.23    273.41 o 
 -11  11   1     1732.50     1651.12    283.77 o 
  -9  11   1     3824.19     4027.57    173.37 o 
  -7  11   1     7141.38     7292.63    333.26 o 
  -5  11   1     4420.97     4736.96    193.26 o 
  -3  11   1     1928.49     1767.86     83.56 o 
  -1  11   1     6804.66     7149.26    200.29 o 
   1  11   1      825.24      913.32    122.00 o 
   3  11   1     5451.25     5543.10    157.85 o 
   5  11   1      462.24      357.00     42.55 o 
   7  11   1      981.62     1088.40     72.45 o 
   9  11   1      193.09      205.48     41.35 o 
  11  11   1       23.67       59.51     26.53 o 
 -12  12   1      129.80      154.56     75.03 o 
 -10  12   1      167.94      222.03     49.04 o 
  -8  12   1      611.94      521.15     98.78 o 
  -6  12   1     1197.76     1441.64    156.13 o 
  -4  12   1      115.98      118.12     30.09 o 
  -2  12   1      648.86      618.59     94.65 o 
   0  12   1      743.89      755.06     80.99 o 
   2  12   1     2922.47     2810.42     82.13 o 
   4  12   1      159.93      324.18    120.89 o 
   6  12   1       30.21       29.07     24.69 o 
   8  12   1      112.92      129.27     46.98 o 
  10  12   1       41.29       28.09     59.20 o 
 -11  13   1      939.43      751.81    147.22 o 
  -9  13   1      548.25      544.54    117.29 o 
  -7  13   1      313.09      358.11     65.61 o 
  -5  13   1     2511.56     2517.88    112.80 o 
  -3  13   1     2835.01     2872.57    158.76 o 
  -1  13   1       30.23      132.99     58.62 o 
   1  13   1     1560.40     1737.72    123.30 o 
   3  13   1       11.46       59.23     30.33 o 
   5  13   1     1798.81     1629.94    131.20 o 
   7  13   1        7.31       40.93     37.10 o 
   9  13   1        3.35       53.84    116.18 o 
  -8  14   1      465.88      466.10    129.80 o 
  -6  14   1     2118.50     2366.03    230.66 o 
  -4  14   1     7649.50     8206.61    145.78 o 
  -2  14   1      747.16      756.87    145.50 o 
   0  14   1     2908.75     2774.29    147.94 o 
   2  14   1      741.03      665.64    121.25 o 
   4  14   1     2493.32     2544.87     88.24 o 
   6  14   1      419.79      481.78     97.01 o 
   8  14   1        2.85      -15.96     82.24 o 
  -7  15   1        5.49       69.90     40.70 o 
  -5  15   1     3802.14     3903.25    182.10 o 
  -3  15   1      212.34      168.11     55.45 o 
  -1  15   1       60.09       76.50     47.98 o 
   1  15   1       14.64       96.08     50.01 o 
   3  15   1     1462.18     1391.41    244.25 o 
   5  15   1      446.59      509.08    109.33 o 
   7  15   1      138.84      157.52     71.26 o 
  -4  16   1      253.67      310.42     96.11 o 
  -2  16   1      155.74      177.23     58.27 o 
   0  16   1      115.69      110.92     76.00 o 
   2  16   1      108.70      213.27    143.57 o 
   4  16   1        1.26       70.00     53.79 o 
 -16   0   2       20.79      -63.26     91.65 o 
 -14   0   2     9803.64    11000.92    680.29 o 
 -12   0   2     1482.96     1552.70    136.99 o 
 -10   0   2     8973.83     9025.71    226.04 o 
  -8   0   2     7068.13     6187.40    152.85 o 
  -6   0   2     2481.43     1995.97     56.38 o 
  -4   0   2    14853.53    14163.06    150.51 o 
  -2   0   2    10612.00    10111.77    106.53 o 
   0   0   2    28974.87    28114.66    517.11 o 
   2   0   2    40002.85    39782.38    363.88 o 
   4   0   2     3430.91     3528.64     50.22 o 
   6   0   2      123.58       93.34     60.63 o 
   8   0   2      205.32      244.95     48.57 o 
  10   0   2      252.79      309.13     71.15 o 
  12   0   2        9.24       34.29     55.24 o 
  14   0   2      348.89      285.34     70.43 o 
  16   0   2      253.56      331.43    114.49 o 
 -17   1   2     2504.22     3071.55    212.62 o 
 -15   1   2       10.85      147.19     48.30 o 
 -13   1   2     1772.25     1698.98     76.93 o 
  -9   1   2    21065.28    23436.15    278.47 o 
  -7   1   2     2597.72     2354.76     39.47 o 
  -5   1   2     2131.07     1889.94     37.47 o 
  -3   1   2      258.72      383.68     24.42 o 
  -1   1   2     9446.87     9690.51    110.82 o 
   1   1   2    17824.57    17271.07    148.40 o 
   3   1   2    86934.60    93492.45   1208.72 o 
   5   1   2       65.27      106.89     17.99 o 
   7   1   2      783.95      690.32     50.98 o 
   9   1   2     2772.47     2876.85     85.01 o 
  11   1   2      197.54      209.62     42.46 o 
  13   1   2      121.83      134.45     29.67 o 
  15   1   2     1669.73     1945.71    253.06 o 
 -16   2   2     2839.49     2753.23    131.36 o 
 -14   2   2       12.43       80.05     45.10 o 
 -12   2   2      757.03      787.08     70.46 o 
 -10   2   2     2292.86     2276.04     99.78 o 
  -8   2   2     2371.44     2607.75     37.65 o 
  -6   2   2      182.10      200.00     28.72 o 
  -4   2   2     1207.62     1328.73     28.77 o 
  -2   2   2       62.61       76.43     12.14 o 
   0   2   2     1918.64     1822.84     33.93 o 
   2   2   2    92394.70    92529.45   1178.88 o 
   4   2   2        2.68       13.10     10.58 o 
   6   2   2     5267.99     4966.12     82.04 o 
   8   2   2      511.34      406.19     46.45 o 
  10   2   2     5598.60     5413.56    222.57 o 
  12   2   2       40.75       60.99     29.66 o 
  14   2   2      223.26      130.55     45.42 o 
  16   2   2       24.24       89.52     36.37 o 
 -15   3   2     3982.82     4395.61    278.22 o 
 -13   3   2     5142.67     5304.60    201.02 o 
 -11   3   2     3152.55     3224.90     99.42 o 
  -9   3   2     1354.72     1117.97     81.81 o 
  -7   3   2     4208.94     4103.31     57.72 o 
  -5   3   2     6433.43     6427.94     59.73 o 
  -3   3   2     4615.86     4661.45     58.05 o 
  -1   3   2     9577.56     9570.23     96.13 o 
   1   3   2    30671.49    33156.24    235.60 o 
   3   3   2    10968.14    11742.38     92.05 o 
   5   3   2     2506.76     2482.42     42.64 o 
   7   3   2     2218.87     2348.40     44.77 o 
   9   3   2      454.17      361.34     65.26 o 
  11   3   2       22.32       71.84     23.58 o 
  13   3   2       21.01       51.15     38.66 o 
  15   3   2       79.39       40.37     42.83 o 
 -16   4   2     1209.72     1049.35    225.86 o 
 -14   4   2       22.03       32.64     32.55 o 
 -12   4   2      177.63      199.60     42.43 o 
 -10   4   2     2411.18     2463.06     56.23 o 
  -8   4   2      923.33      945.47     55.42 o 
  -6   4   2     1308.77     1195.73     39.83 o 
  -4   4   2    14689.31    15040.18    140.88 o 
  -2   4   2    19822.04    19388.94    255.01 o 
   2   4   2     3910.76     3228.81     46.83 o 
   4   4   2     2320.04     1701.05     52.53 o 
   6   4   2    22891.28    23564.99    311.37 o 
   8   4   2     7716.87     7961.56    167.31 o 
  10   4   2     1900.07     1905.68    278.38 o 
  12   4   2      587.70      682.84    117.67 o 
  14   4   2     1785.21     1990.05    117.98 o 
 -15   5   2       33.22       45.02     43.56 o 
 -13   5   2      385.68      518.50    117.60 o 
 -11   5   2      241.87      264.69     44.96 o 
  -9   5   2      596.30      670.15     85.51 o 
  -7   5   2       39.68       59.45     26.35 o 
  -5   5   2     6205.81     6504.17    130.90 o 
  -3   5   2     1104.74      827.90     36.33 o 
  -1   5   2     9154.39     8545.42    125.95 o 
   3   5   2     5798.47     5336.72    100.51 o 
   5   5   2    14924.33    14602.84    205.65 o 
   7   5   2     7182.26     6708.71    199.30 o 
   9   5   2     6465.39     6476.62    156.02 o 
  11   5   2     1943.23     1816.29    125.24 o 
  13   5   2      591.04      745.94    108.67 o 
  15   5   2     2301.81     2360.06    154.36 o 
 -16   6   2       39.17      109.93     42.69 o 
 -14   6   2      194.03      187.32     53.90 o 
 -12   6   2      800.84      786.08    121.63 o 
 -10   6   2      529.38      494.61     56.00 o 
  -8   6   2     1383.57     1549.16     44.36 o 
  -6   6   2     1006.59     1033.69     59.19 o 
  -4   6   2      121.58       87.17     15.27 o 
  -2   6   2     1373.11     1393.88     59.05 o 
   0   6   2      249.53      243.30     31.58 o 
   2   6   2      268.78      150.45     56.58 o 
   4   6   2       18.87       59.31     13.51 o 
   6   6   2     3166.18     3490.58     71.87 o 
   8   6   2      781.40      724.67    108.94 o 
  10   6   2      159.72      197.87     46.51 o 
  12   6   2      539.86      429.65     78.30 o 
  14   6   2      548.89      522.18    107.52 o 
 -15   7   2      561.71      585.99    107.43 o 
 -13   7   2      113.52      145.26     51.11 o 
 -11   7   2       53.70       67.06     23.49 o 
  -9   7   2      136.85       91.73     25.42 o 
  -7   7   2      153.83      146.77     28.77 o 
  -5   7   2       17.97       37.75     15.15 o 
  -3   7   2     2918.04     2787.71     46.31 o 
  -1   7   2      274.80      180.74     19.39 o 
   1   7   2     5878.17     5541.23     75.14 o 
   3   7   2     8033.32     7666.06    112.72 o 
   5   7   2     4247.08     3847.41    109.55 o 
   7   7   2     1922.50     1941.68     61.50 o 
   9   7   2     2766.33     2953.12    116.70 o 
  11   7   2     2868.87     2799.28    127.34 o 
  13   7   2      648.42      642.75    109.95 o 
 -14   8   2       43.65       89.55     39.85 o 
 -12   8   2       20.19       75.70     43.18 o 
 -10   8   2     2583.54     2462.81    139.16 o 
  -8   8   2      125.08      121.51     23.25 o 
  -6   8   2     1348.00     1280.93     49.54 o 
  -4   8   2     3874.08     3770.11     85.25 o 
  -2   8   2     7922.32     8173.39    118.48 o 
   0   8   2     3173.76     2690.95     60.81 o 
   2   8   2    15916.04    15644.51    350.19 o 
   4   8   2     1835.60     1738.93     47.43 o 
   6   8   2    10033.33    10229.94    163.22 o 
   8   8   2     5063.88     5289.89    193.89 o 
  10   8   2     3858.89     4073.90    141.22 o 
  12   8   2     1099.72     1128.76    192.16 o 
  14   8   2     1011.19      596.28    137.51 o 
 -13   9   2     3735.89     3637.34    121.33 o 
 -11   9   2     2078.35     2118.94    100.93 o 
  -9   9   2     1663.41     1573.20     57.43 o 
  -7   9   2       67.59       61.18     21.33 o 
  -5   9   2     5211.43     4901.23     95.02 o 
  -3   9   2     1359.59     1236.77     55.79 o 
  -1   9   2     4680.72     4716.79    100.15 o 
   1   9   2        6.28       35.44     11.96 o 
   3   9   2     3720.67     3597.22     94.30 o 
   5   9   2     2432.19     2555.97     68.69 o 
   7   9   2      457.77      461.50     65.52 o 
   9   9   2      682.53      587.25     92.42 o 
  11   9   2      300.91      286.00     72.39 o 
  13   9   2        7.09       36.48     27.40 o 
 -12  10   2      205.24      292.18     62.69 o 
 -10  10   2     5692.10     5920.97    200.04 o 
  -8  10   2      940.46     1012.07    159.43 o 
  -6  10   2       61.43      143.15     35.16 o 
  -4  10   2      874.90      885.48     81.26 o 
  -2  10   2      474.17      501.09     72.51 o 
   0  10   2       47.04       26.83     18.21 o 
   2  10   2     5139.81     5070.43     94.61 o 
   4  10   2     2281.51     2148.33    119.03 o 
   6  10   2        3.52       15.03     25.37 o 
   8  10   2     1150.35     1083.57     59.83 o 
  10  10   2      122.62      145.48     30.04 o 
  12  10   2       30.97      124.65     40.63 o 
 -13  11   2       23.33       40.40     56.01 o 
 -11  11   2      408.70      335.24     97.51 o 
  -9  11   2      709.45      695.08     93.66 o 
  -7  11   2      699.51      769.06    107.36 o 
  -5  11   2      493.94      546.78     83.69 o 
  -3  11   2       38.30       97.61     34.41 o 
  -1  11   2      258.76      250.04     32.76 o 
   1  11   2     1344.03     1500.51    128.42 o 
   3  11   2      523.48      570.70     55.51 o 
   5  11   2      259.31      203.25     41.03 o 
   7  11   2     2026.40     1912.96     73.67 o 
   9  11   2      666.65      589.91    118.75 o 
  11  11   2      174.02      157.47     65.08 o 
 -12  12   2      829.38      607.48    162.48 o 
 -10  12   2      892.38      998.94    165.54 o 
  -8  12   2      442.72      517.45     88.91 o 
  -6  12   2     3364.50     3390.60    106.14 o 
  -4  12   2     1008.39     1008.52    141.98 o 
  -2  12   2     3712.51     3853.79    200.26 o 
   0  12   2      167.63      196.63     32.47 o 
   2  12   2     9417.75     9670.68    178.45 o 
   4  12   2      905.70      823.96    105.71 o 
   6  12   2       55.30       35.71     26.41 o 
   8  12   2      105.49       64.18     26.04 o 
  10  12   2      116.11       92.99     45.32 o 
 -11  13   2     2036.48     2501.70    226.80 o 
  -9  13   2     4238.01     4119.45    119.49 o 
  -7  13   2     1993.78     2087.00     96.19 o 
  -5  13   2      356.41      243.92     51.91 o 
  -3  13   2      731.70      713.66    101.26 o 
  -1  13   2      524.71      576.87    109.11 o 
   1  13   2      344.62      386.69     63.68 o 
   3  13   2     5017.24     4618.67    127.87 o 
   5  13   2       21.83       67.14     32.20 o 
   7  13   2       33.97       79.66     28.30 o 
   9  13   2      246.26      196.10     59.41 o 
  -8  14   2       78.41       64.11     37.68 o 
  -6  14   2      212.35      138.69     52.11 o 
  -4  14   2      653.22      616.07    105.36 o 
  -2  14   2      128.54      113.05     38.05 o 
   0  14   2       38.64       11.36     36.78 o 
   2  14   2     4871.78     4302.49    326.77 o 
   4  14   2      551.01      527.57     79.44 o 
   6  14   2      546.59      624.79    119.70 o 
   8  14   2       62.76       93.48     66.50 o 
  -7  15   2     1893.26     1586.07    240.37 o 
  -5  15   2        1.13       73.37     40.97 o 
  -3  15   2      246.85      222.57     66.95 o 
  -1  15   2       24.83       55.77     42.68 o 
   1  15   2      842.64      639.03    150.28 o 
   3  15   2     1465.19     1304.86    266.97 o 
   5  15   2      113.05       86.62     76.90 o 
   7  15   2      131.02      169.31     86.77 o 
  -4  16   2      206.36      270.57    101.22 o 
  -2  16   2     2444.84     2609.84    125.12 o 
   0  16   2      564.47      683.48    107.38 o 
   2  16   2       16.24       82.29     67.74 o 
   4  16   2      263.29      458.79    182.60 o 
 -17   1   3     2757.16     2891.63    127.06 o 
 -15   1   3      392.50      487.82    108.87 o 
 -13   1   3     1450.36     1466.22     86.96 o 
 -11   1   3     4756.77     5210.87    119.66 o 
  -9   1   3       37.67       82.92     17.99 o 
  -7   1   3     6108.14     6800.49    171.82 o 
  -5   1   3       65.86      164.89     23.48 o 
  -3   1   3     1816.53     1879.31     36.67 o 
   1   1   3     2172.48     2262.99     41.15 o 
   3   1   3    12089.37    12454.46    103.02 o 
   5   1   3       18.99       32.68     10.23 o 
   7   1   3      756.61      654.96     53.26 o 
   9   1   3      314.23      334.39     48.58 o 
  11   1   3      506.32      583.73     88.75 o 
  13   1   3      745.39      716.89    121.12 o 
  15   1   3      446.56      447.12     97.18 o 
 -16   2   3      186.48      213.60     50.37 o 
 -14   2   3     3314.60     3384.73    128.89 o 
 -12   2   3     1300.66     1313.92     80.04 o 
 -10   2   3     3070.85     2926.80     94.97 o 
  -8   2   3     1528.65     1376.58     38.29 o 
  -6   2   3     4845.78     4718.54     64.41 o 
  -4   2   3       42.86      127.74     18.94 o 
  -2   2   3      598.75      561.37     53.13 o 
   0   2   3     1701.91     1948.87     41.52 o 
   2   2   3    39936.60    40536.16    628.18 o 
   4   2   3     3918.39     4026.47     55.68 o 
   6   2   3     1321.46     1425.78     43.91 o 
   8   2   3     4031.69     3916.72    117.30 o 
  10   2   3     1519.80     1516.70    158.86 o 
  12   2   3     1165.18     1270.98    120.19 o 
  14   2   3      938.09      970.55    191.03 o 
 -17   3   3      826.69      695.96    144.84 o 
 -15   3   3       92.49      120.79     50.27 o 
 -13   3   3      398.22      462.36     70.98 o 
 -11   3   3     6871.06     6768.22    161.56 o 
  -9   3   3       59.96       28.92     19.45 o 
  -7   3   3     8149.56     8326.86    131.98 o 
  -5   3   3     9892.62     9392.26    112.36 o 
  -3   3   3     6986.59     6262.41     67.85 o 
  -1   3   3    22952.34    22888.29    198.36 o 
   1   3   3    11236.75    10802.38    126.11 o 
   3   3   3    17385.38    16745.27    159.03 o 
   5   3   3     5463.26     4938.30     86.77 o 
   7   3   3      245.91      192.54     32.53 o 
   9   3   3     4162.98     4291.50    114.07 o 
  11   3   3     3006.50     2859.37    128.88 o 
  13   3   3      705.90      729.67    121.47 o 
  15   3   3        6.82       95.95     45.22 o 
 -16   4   3       60.58      105.70     34.31 o 
 -14   4   3        2.69       38.55     31.30 o 
 -12   4   3      130.72      114.91     48.81 o 
 -10   4   3     1107.30     1348.24     68.95 o 
  -8   4   3      159.41      114.67     17.66 o 
  -6   4   3      615.03      605.27     35.61 o 
  -4   4   3     7459.43     7472.97     97.53 o 
  -2   4   3       51.47       24.85     10.03 o 
   2   4   3    13180.38    13020.03     99.79 o 
   4   4   3    31062.64    32453.16    474.37 o 
   6   4   3    11485.82    12760.32    177.08 o 
   8   4   3     3236.61     3057.41    121.19 o 
  10   4   3       13.62        3.39     36.25 o 
  12   4   3      584.63      481.14     84.75 o 
  14   4   3      953.75     1094.40    149.50 o 
 -15   5   3     3295.71     3471.33    127.10 o 
 -13   5   3     4544.71     4605.58    152.04 o 
 -11   5   3        3.62       40.30     31.13 o 
  -9   5   3     3990.12     4161.89    116.28 o 
  -7   5   3     2642.46     2549.78     58.08 o 
  -5   5   3     1577.31     1504.14     64.85 o 
  -3   5   3       57.40       23.17     12.54 o 
  -1   5   3        4.71       73.59     15.89 o 
   1   5   3     1238.13     1066.55     34.32 o 
   3   5   3      307.40      307.96     37.80 o 
   5   5   3      584.49      549.49     31.11 o 
   7   5   3     2431.97     2372.70     59.08 o 
   9   5   3       25.08       43.57     26.67 o 
  11   5   3       20.19       36.00     34.96 o 
  13   5   3      789.87      793.70    158.18 o 
  15   5   3       61.03       70.48     42.64 o 
 -16   6   3       40.05       56.48     52.91 o 
 -14   6   3       19.27       63.89     36.31 o 
 -12   6   3      940.41      947.41    126.57 o 
 -10   6   3      312.92      287.98     47.43 o 
  -8   6   3     8159.02     8196.73    141.66 o 
  -6   6   3     7060.33     7044.82    105.60 o 
  -4   6   3     6874.40     5937.73     81.54 o 
  -2   6   3    66375.13    67903.03   1022.60 o 
   0   6   3    18716.48    17801.48    218.55 o 
   2   6   3    13527.11    12681.41    179.38 o 
   4   6   3    16191.68    15998.43    218.92 o 
   6   6   3    17778.26    18753.93    268.17 o 
   8   6   3     7187.04     7662.21    221.21 o 
  10   6   3     1309.58     1379.85    201.39 o 
  12   6   3     2472.08     2486.98    241.90 o 
  14   6   3      177.64      145.75     50.67 o 
 -15   7   3     1893.28     1745.74    141.64 o 
 -13   7   3     3444.61     3841.51    155.84 o 
 -11   7   3       73.34      112.83     33.34 o 
  -9   7   3     3505.17     3639.41     89.06 o 
  -7   7   3     6447.13     6572.58    111.97 o 
  -5   7   3      949.42      738.48     51.49 o 
  -3   7   3     7775.65     7246.35    124.80 o 
  -1   7   3       62.20       30.47     17.30 o 
   1   7   3     6669.69     6473.20    101.59 o 
   3   7   3     4313.65     4199.58     79.16 o 
   5   7   3     4389.62     4145.34     84.39 o 
   7   7   3      653.84      698.95     47.64 o 
   9   7   3       24.77       20.53     30.15 o 
  11   7   3      177.74      200.95     67.63 o 
  13   7   3      591.88      742.94    118.67 o 
 -14   8   3      250.82      185.35    101.86 o 
 -12   8   3       70.17       60.60     30.56 o 
 -10   8   3     1650.20     1637.54     83.06 o 
  -8   8   3     1927.91     1838.23     63.43 o 
  -6   8   3      318.88      387.12     53.11 o 
  -4   8   3      423.56      394.53     18.47 o 
  -2   8   3     2297.93     2870.76     69.38 o 
   0   8   3     1685.29     1770.21     51.61 o 
   4   8   3     1882.10     1808.00     58.01 o 
   6   8   3      870.56      814.70     57.87 o 
   8   8   3      151.75      150.75     30.03 o 
  10   8   3      113.67      138.73     28.46 o 
  12   8   3      134.47       92.68     46.05 o 
 -13   9   3     1379.61     1190.75    269.33 o 
 -11   9   3     1474.10     1429.32    108.58 o 
  -9   9   3     1378.09     1331.96     86.60 o 
  -7   9   3     1141.23     1012.38    137.54 o 
  -5   9   3     2478.02     2210.46     76.78 o 
  -3   9   3     3493.20     3148.67     83.87 o 
  -1   9   3    11153.12    11028.42    211.65 o 
   1   9   3     5479.37     5241.92    113.30 o 
   3   9   3     1642.46     1637.01     72.88 o 
   5   9   3     2634.78     2693.92     85.33 o 
   7   9   3      263.98      374.81     78.13 o 
   9   9   3     1736.89     1756.63     88.17 o 
  11   9   3     1018.32      774.94    130.85 o 
  13   9   3       42.22      103.73     40.45 o 
 -12  10   3      148.27      159.04     54.20 o 
 -10  10   3     1333.03     1419.92    120.13 o 
  -8  10   3     3085.55     3361.09     91.62 o 
  -6  10   3      174.01      301.70     67.27 o 
  -4  10   3     2332.25     2274.57    113.58 o 
  -2  10   3       14.73       15.30     20.81 o 
   0  10   3     6005.65     6380.29    119.77 o 
   2  10   3     2705.01     2867.63    129.29 o 
   4  10   3     5457.95     5389.88    165.15 o 
   6  10   3      439.28      347.73     49.15 o 
   8  10   3     1921.07     2097.91    290.02 o 
  10  10   3      622.73      596.92    140.70 o 
  12  10   3      282.39      189.70    105.10 o 
 -13  11   3        3.55      160.21     76.27 o 
 -11  11   3     3271.42     2945.83    145.25 o 
  -9  11   3      479.42      563.25     96.71 o 
  -7  11   3     2890.05     2800.63     87.70 o 
  -5  11   3        5.55       53.84     27.75 o 
  -3  11   3      946.12     1069.67    140.13 o 
  -1  11   3       85.96       85.41     20.48 o 
   1  11   3     1099.89     1201.76     68.64 o 
   3  11   3     1932.75     1969.98    119.59 o 
   5  11   3       64.45       96.97     31.92 o 
   7  11   3      195.66      149.81     50.95 o 
   9  11   3      504.25      350.21     84.89 o 
  11  11   3      278.36      213.01     78.32 o 
 -12  12   3      230.94      148.43     51.48 o 
 -10  12   3      576.79      434.32    123.55 o 
  -8  12   3       20.13       61.11     30.69 o 
  -6  12   3      823.77      964.41    154.40 o 
  -4  12   3     2777.31     2489.88     80.40 o 
  -2  12   3        1.24       14.27     26.02 o 
   0  12   3      157.76      174.27     29.92 o 
   2  12   3      469.72      486.71     58.44 o 
   4  12   3       49.07      119.55     44.23 o 
   6  12   3     1031.54      750.40    166.59 o 
   8  12   3     1555.64     1454.38    150.49 o 
  10  12   3       24.85      134.61     75.78 o 
 -11  13   3       34.86      104.12     75.06 o 
  -9  13   3       79.02       73.24     35.10 o 
  -7  13   3      311.13      281.62     55.37 o 
  -5  13   3      431.69      318.45     51.89 o 
  -3  13   3      505.99      486.71     79.67 o 
  -1  13   3      900.34      772.97    108.55 o 
   1  13   3      214.53      269.95     42.77 o 
   3  13   3      335.92      389.25     69.15 o 
   5  13   3      176.25      166.45     40.12 o 
   7  13   3       34.72       71.41     26.43 o 
   9  13   3      133.75      183.36     53.99 o 
  -8  14   3        3.65       69.46     28.03 o 
  -6  14   3      320.84      351.79     70.77 o 
  -4  14   3     1127.94      962.38    143.56 o 
  -2  14   3      138.03      112.93     39.11 o 
   0  14   3       12.66       38.90     26.59 o 
   2  14   3      289.33      327.03     48.23 o 
   4  14   3      140.35       72.90     28.37 o 
   6  14   3      166.05      161.53     38.94 o 
   8  14   3      484.96      222.16     98.54 o 
  -7  15   3      713.89      649.98    112.14 o 
  -5  15   3     2574.39     2836.03    215.86 o 
  -3  15   3      370.87      602.93     93.92 o 
  -1  15   3      751.79      933.08    180.83 o 
   1  15   3     1280.08     1507.24    230.52 o 
   3  15   3      108.33      211.07     73.07 o 
   5  15   3     1407.73     1695.28    140.55 o 
  -4  16   3      641.14      561.07    232.01 o 
  -2  16   3      481.75      484.44    152.20 o 
   0  16   3        2.82      115.88     41.66 o 
   2  16   3     3857.36     3778.90    184.16 o 
 -16   0   4     1156.92     1087.17    412.59 o 
 -14   0   4     1035.01      746.18    197.15 o 
 -12   0   4      570.33      555.89    136.02 o 
 -10   0   4      214.50      537.42    161.29 o 
  -8   0   4      285.83      343.74     50.87 o 
  -6   0   4    25806.32    32829.97    512.62 o 
  -4   0   4     1432.95     1581.65     57.87 o 
   0   0   4     1244.27     1266.80     44.37 o 
   2   0   4     7307.21     6901.44     92.20 o 
   4   0   4    20098.00    20684.53    317.11 o 
   6   0   4    10201.84    10872.26    223.97 o 
   8   0   4    14266.25    14913.28    670.41 o 
  10   0   4     1548.18     1649.73    123.89 o 
  12   0   4     3046.48     3218.01    145.50 o 
  14   0   4      674.71      543.50    169.98 o 
 -17   1   4      937.22      748.77    257.81 o 
 -15   1   4     1235.40     1084.15    224.63 o 
 -13   1   4      490.84      499.19     88.63 o 
 -11   1   4      855.02      860.84     51.80 o 
  -9   1   4     2573.21     2706.48     85.22 o 
  -7   1   4     5213.30     5500.44     83.55 o 
  -5   1   4     3756.24     4045.65    101.43 o 
  -1   1   4       47.48       27.83     13.36 o 
   1   1   4      399.37      396.72     40.85 o 
   3   1   4     2765.36     2482.77     55.83 o 
   5   1   4     3943.77     4563.04     71.00 o 
   7   1   4       34.31       56.67     15.55 o 
   9   1   4       40.91       56.85     23.67 o 
  11   1   4     4510.57     5131.45    159.77 o 
  13   1   4       29.70       61.58     30.66 o 
  15   1   4     1217.82     1556.38    312.14 o 
 -16   2   4       41.14       68.24     36.58 o 
 -14   2   4      670.73      551.29    104.92 o 
 -12   2   4     1168.56     1054.63    119.25 o 
 -10   2   4     1956.69     2025.86     51.23 o 
  -8   2   4     7786.91     8242.50    215.46 o 
  -4   2   4     3145.78     2838.86     55.36 o 
   0   2   4     7482.17     7816.55     68.93 o 
   2   2   4     8632.60     8862.62    157.21 o 
   4   2   4      440.28      446.86     34.69 o 
   6   2   4     6787.83     7346.12    123.62 o 
   8   2   4      184.90      259.28     42.41 o 
  10   2   4      251.80      263.07     53.98 o 
  12   2   4      448.82      376.69     81.33 o 
  14   2   4        2.33       43.66     41.65 o 
 -15   3   4     1515.03     1975.37    265.14 o 
 -13   3   4        3.65       50.90     34.98 o 
 -11   3   4     1840.36     1896.83     63.97 o 
  -9   3   4       97.90      100.56     18.86 o 
  -7   3   4     4267.78     4986.23     82.09 o 
  -5   3   4      954.32     1084.57     41.66 o 
  -3   3   4      623.38      689.97     34.87 o 
  -1   3   4     2136.00     2362.41     48.93 o 
   1   3   4        4.85       29.66     14.07 o 
   3   3   4      352.82      418.72     27.48 o 
   5   3   4    10524.29    11014.55    155.90 o 
   7   3   4     4696.17     4803.08    106.80 o 
   9   3   4      702.47      754.71     90.47 o 
  11   3   4      146.58      218.72     55.34 o 
  13   3   4      959.09      870.61    146.51 o 
  15   3   4      908.17      752.44    183.19 o 
 -16   4   4       34.41       41.59     26.48 o 
 -14   4   4     5684.75     5567.48    162.24 o 
 -12   4   4     1264.44     1353.85    150.29 o 
 -10   4   4       90.21       67.34     25.30 o 
  -8   4   4     4777.91     4585.47    104.63 o 
  -6   4   4     5819.00     5305.37     82.93 o 
  -4   4   4    28526.46    28778.51    304.03 o 
  -2   4   4     6016.48     5425.14     60.78 o 
   0   4   4    18709.79    18547.58    188.59 o 
   2   4   4       97.47      235.64     30.24 o 
   4   4   4    20489.96    20473.92    241.28 o 
   6   4   4     2530.73     2457.68     67.51 o 
   8   4   4     2306.56     2144.36     67.01 o 
  10   4   4     1300.06     1397.43    103.32 o 
  12   4   4      127.09      205.69     43.93 o 
  14   4   4      610.09      361.49    102.31 o 
 -15   5   4     3705.07     3801.67    134.08 o 
 -13   5   4     2698.39     2905.45    129.99 o 
 -11   5   4     5503.96     5789.75    120.31 o 
  -9   5   4     6404.63     6154.31    115.07 o 
  -7   5   4     6848.61     6215.38    115.16 o 
  -5   5   4    22835.72    22130.08    292.72 o 
  -3   5   4    16345.09    16069.22    182.02 o 
  -1   5   4     6147.48     5416.95     85.87 o 
   1   5   4    11205.99    11523.45    136.51 o 
   3   5   4     1934.06     2478.29     77.93 o 
   5   5   4    13409.08    14347.29    243.82 o 
   7   5   4     2595.73     2712.72     62.15 o 
   9   5   4      666.10      592.64    119.10 o 
  11   5   4      233.93      230.60     57.88 o 
  13   5   4        4.89       42.31     43.63 o 
 -16   6   4      111.49      133.51     62.82 o 
 -14   6   4     2005.91     1810.38    263.69 o 
 -12   6   4      332.10      259.32     53.41 o 
 -10   6   4      299.72      388.05     45.29 o 
  -8   6   4       49.67      103.85     29.58 o 
  -6   6   4     2402.94     2492.99     58.91 o 
  -4   6   4      214.12      202.57     37.95 o 
  -2   6   4     1458.55     1651.09     77.51 o 
   0   6   4      451.80      520.29     79.73 o 
   2   6   4      477.70      545.11     37.33 o 
   4   6   4       38.47       39.61     15.98 o 
   6   6   4     1483.19     1494.55     58.28 o 
   8   6   4       22.34       15.01     25.35 o 
  10   6   4      101.57       81.40     40.53 o 
  12   6   4      197.33      212.39     40.82 o 
  14   6   4       89.51       85.19     43.80 o 
 -15   7   4       35.01      122.38     47.77 o 
 -13   7   4     1684.19     1714.24    139.85 o 
 -11   7   4     2931.50     2852.15     80.77 o 
  -9   7   4     2822.70     2790.96    168.25 o 
  -7   7   4     5654.49     5190.61    169.16 o 
  -5   7   4     5270.80     5163.18    128.69 o 
  -3   7   4     6549.87     6545.97    166.56 o 
  -1   7   4     3748.13     3452.90     86.14 o 
   1   7   4     6946.76     6964.94    123.07 o 
   3   7   4     1878.93     2073.90     53.05 o 
   5   7   4      897.92      904.59     38.50 o 
   7   7   4       65.70       74.46     27.04 o 
   9   7   4       12.48       58.60     38.31 o 
  11   7   4       17.16       35.61     30.97 o 
  13   7   4       72.54       29.59     36.83 o 
 -14   8   4     2630.14     2518.59    165.95 o 
 -12   8   4     2251.38     2610.03    120.65 o 
 -10   8   4      739.89      701.38    105.80 o 
  -8   8   4     4484.69     4771.43    130.36 o 
  -6   8   4    12021.93    12462.41    362.74 o 
  -4   8   4     5439.76     5453.79    151.54 o 
  -2   8   4    11078.72    10721.75    403.60 o 
   0   8   4     4732.69     4562.38    105.08 o 
   2   8   4     3815.76     4061.16     93.86 o 
   6   8   4      635.28      545.11     72.17 o 
   8   8   4       51.23       43.48     27.45 o 
  10   8   4      583.82      578.88    114.94 o 
  12   8   4      194.20      179.85     64.46 o 
 -13   9   4       25.75      153.98     61.19 o 
 -11   9   4     2916.44     3193.11    129.99 o 
  -9   9   4       50.91       62.33     23.79 o 
  -7   9   4        4.50       87.03     33.23 o 
  -5   9   4     1474.94     1391.53     77.44 o 
  -3   9   4      562.78      603.67     67.88 o 
  -1   9   4        4.05       65.81     18.05 o 
   1   9   4      823.29      754.66     51.67 o 
   3   9   4      221.99      384.80    111.92 o 
   5   9   4     1583.73     1596.63    133.98 o 
   7   9   4     3428.65     3281.72    153.22 o 
   9   9   4      202.12      162.95     51.25 o 
  11   9   4      691.42      701.62    154.91 o 
 -12  10   4       98.51      136.96     57.96 o 
 -10  10   4      854.07      703.30    126.21 o 
  -8  10   4      684.93      707.57     99.69 o 
  -6  10   4      250.49      244.87     46.86 o 
  -4  10   4        0.34       61.70     37.12 o 
  -2  10   4      940.74      838.28     96.16 o 
   0  10   4      967.94     1005.22    104.78 o 
   2  10   4      951.72     1047.88     69.11 o 
   4  10   4      894.22      984.83    113.30 o 
   6  10   4      572.48      608.70    109.59 o 
   8  10   4        8.49       60.22     22.99 o 
  10  10   4     1228.10      909.58    278.83 o 
 -13  11   4      689.51      550.28    261.66 o 
 -11  11   4      206.65      215.47     49.84 o 
  -9  11   4      144.42      163.42     66.59 o 
  -7  11   4     4497.62     4432.69    125.31 o 
  -5  11   4      412.90      521.55     78.91 o 
  -3  11   4       66.99       93.70     32.02 o 
  -1  11   4     1782.34     1656.43     69.77 o 
   1  11   4      312.71      278.32     44.10 o 
   3  11   4     1203.41     1418.46    103.15 o 
   5  11   4     3431.44     3220.53    179.10 o 
   7  11   4      123.76       91.04     32.51 o 
   9  11   4        4.43        3.63     44.93 o 
  11  11   4       68.60      162.47     75.08 o 
 -12  12   4      147.38      181.29     52.74 o 
 -10  12   4      216.91      167.98     48.56 o 
  -8  12   4      116.53       64.67     46.56 o 
  -6  12   4      356.82      291.45     65.51 o 
  -4  12   4      103.04       94.55     44.27 o 
  -2  12   4     1002.73      857.59    118.15 o 
   0  12   4        6.22       76.08     24.71 o 
   2  12   4     2474.06     2298.27     72.10 o 
   4  12   4     1542.75     1456.39     89.32 o 
   6  12   4     3298.67     3042.28    127.87 o 
   8  12   4     2430.57     2208.57    103.43 o 
  10  12   4      565.73      525.40    188.46 o 
  -9  13   4       68.16      119.63     45.27 o 
  -7  13   4      372.85      360.74     70.54 o 
  -5  13   4      772.93      790.67    126.02 o 
  -3  13   4     1190.03     1158.26    184.20 o 
  -1  13   4      206.29      199.12     48.54 o 
   1  13   4       52.24       78.94     32.08 o 
   3  13   4     1674.29     1929.74    129.53 o 
   5  13   4      271.59      254.36     47.74 o 
   7  13   4        4.14       32.97     35.61 o 
  -8  14   4      783.17      889.67    171.47 o 
  -6  14   4     1193.19      891.73    112.50 o 
  -4  14   4     3897.21     3957.49    141.56 o 
  -2  14   4       29.01       78.43     29.26 o 
   0  14   4      562.41      540.71    111.80 o 
   2  14   4      586.21      646.29     79.31 o 
   4  14   4     2529.48     2362.21     82.96 o 
   6  14   4      568.25      510.83    126.36 o 
  -7  15   4      216.14      157.91     52.30 o 
  -5  15   4      964.17      832.41    159.57 o 
  -3  15   4      114.07       18.03     42.31 o 
  -1  15   4        0.18       45.23     36.27 o 
   1  15   4        2.91       76.70     32.54 o 
   3  15   4      219.55      177.68     66.06 o 
   5  15   4      956.27      857.42     82.64 o 
  -4  16   4      353.89      369.14    166.33 o 
  -2  16   4      825.31      747.73    200.51 o 
   0  16   4     1449.09     1546.46    295.38 o 
   2  16   4      102.70       66.61     51.25 o 
 -17   1   5        9.51       62.59     63.25 o 
 -15   1   5        4.23       61.68     49.44 o 
 -13   1   5        1.99       58.62     27.92 o 
 -11   1   5      621.62      677.31     81.82 o 
  -9   1   5     1121.99     1165.50     54.53 o 
  -7   1   5       77.36       63.31     16.49 o 
  -5   1   5      323.27      253.11     75.46 o 
  -3   1   5      677.58      599.15     44.76 o 
  -1   1   5     8619.12     8660.71    109.20 o 
   1   1   5     4659.75     4405.67     70.34 o 
   3   1   5     6878.47     6471.41     91.64 o 
   5   1   5     3118.80     3157.69     57.89 o 
   7   1   5     1713.87     1677.96     68.45 o 
   9   1   5     4239.11     4751.73    145.32 o 
  11   1   5     1826.87     1950.72    180.17 o 
  13   1   5     1354.56     1045.98    203.28 o 
 -16   2   5        6.58       44.14     50.99 o 
 -14   2   5      278.80      296.83     52.94 o 
 -12   2   5     1514.95     1436.18     70.59 o 
 -10   2   5     1815.26     1875.56     49.88 o 
  -8   2   5      456.32      434.92     62.29 o 
  -6   2   5     1812.57     1940.87     46.46 o 
  -4   2   5       22.98      117.70     21.93 o 
   0   2   5     7413.04     6774.36     77.21 o 
   2   2   5     4042.35     3729.16     97.73 o 
   4   2   5    10666.37    10015.06    145.66 o 
   6   2   5    10162.86    10346.97    233.44 o 
   8   2   5     1213.71     1289.30     96.92 o 
  10   2   5     7815.43     8031.22    174.47 o 
  12   2   5      771.88      692.47    162.73 o 
  14   2   5      552.67      409.76    121.53 o 
 -15   3   5     1504.82     1805.26    158.27 o 
 -13   3   5     1069.79      926.34    153.23 o 
 -11   3   5     2490.92     2357.34    104.33 o 
  -9   3   5     7524.34     7499.27    114.31 o 
  -7   3   5     2778.54     2385.50     70.81 o 
  -5   3   5     5907.63     5696.10     88.28 o 
  -1   3   5     2700.05     2770.18     71.48 o 
   1   3   5     3056.17     3153.78     54.66 o 
   3   3   5    11072.61    11906.99    139.91 o 
   5   3   5     5434.77     5803.96     94.92 o 
   7   3   5      323.70      380.09     57.89 o 
   9   3   5     1347.64     1366.92     68.66 o 
  11   3   5      318.88      376.34     65.87 o 
  13   3   5        2.05       75.95     33.34 o 
 -16   4   5      462.48      466.05    122.40 o 
 -14   4   5      317.58      108.72     62.24 o 
 -12   4   5     7260.35     7597.05    184.40 o 
 -10   4   5     9846.50    10272.19    210.25 o 
  -8   4   5      408.24      336.59     52.45 o 
  -6   4   5     1322.21     1236.19     46.72 o 
  -4   4   5     2722.72     2787.12     80.38 o 
  -2   4   5      162.54      128.77     23.74 o 
   0   4   5     1213.09     1203.43     41.07 o 
   2   4   5     2182.61     2185.22     48.14 o 
   4   4   5       95.43       73.28     15.58 o 
   6   4   5     2824.60     2914.92     66.63 o 
   8   4   5     1919.84     1919.98    157.10 o 
  10   4   5      204.60      191.80     54.32 o 
  12   4   5      167.02      120.62     62.79 o 
  14   4   5      823.58      518.65    153.44 o 
 -15   5   5     1163.64     1004.00    174.57 o 
 -13   5   5      759.64      758.47    115.79 o 
 -11   5   5     7390.62     7637.11    135.89 o 
  -9   5   5     1434.58     1403.55     94.25 o 
  -7   5   5     4902.99     5241.51    103.50 o 
  -3   5   5     1362.36     1228.62     43.93 o 
  -1   5   5     7426.35     8164.37    117.62 o 
   1   5   5      902.89     1255.58     51.07 o 
   3   5   5      250.18      363.83     37.16 o 
   5   5   5      286.84      333.05     39.15 o 
   7   5   5     8724.10     8910.12    201.99 o 
   9   5   5     1779.56     1743.74     83.56 o 
  11   5   5       48.30      136.72     45.07 o 
  13   5   5       45.51       51.38     45.86 o 
 -14   6   5      987.22     1230.29    176.66 o 
 -12   6   5     3828.18     3764.98    110.45 o 
 -10   6   5      282.37      256.79     36.48 o 
  -8   6   5     8441.01     8656.58    175.87 o 
  -6   6   5     7285.31     6895.52    126.97 o 
  -4   6   5     2055.36     1833.99     67.10 o 
  -2   6   5     7872.21     8417.68    139.61 o 
   0   6   5     8582.51     9600.43    155.31 o 
   2   6   5     3721.52     3975.92     74.25 o 
   4   6   5      168.31      186.14     26.81 o 
   6   6   5      271.15      332.35     43.30 o 
   8   6   5     5082.14     5306.70    169.39 o 
  10   6   5       37.97       44.01     26.48 o 
  12   6   5        2.61       21.95     33.67 o 
 -15   7   5      718.04      740.09    189.81 o 
 -13   7   5     2402.20     2782.72    127.97 o 
 -11   7   5    13597.83    14511.32    245.00 o 
  -9   7   5     3524.27     3537.95    100.28 o 
  -7   7   5     3767.32     3794.07    115.30 o 
  -5   7   5     1747.04     1634.02     77.06 o 
  -3   7   5     2131.36     1999.19     59.40 o 
  -1   7   5     3425.84     3682.63    111.35 o 
   1   7   5     1383.03     1753.89     61.27 o 
   3   7   5        3.79       26.58     11.45 o 
   5   7   5      778.80      784.34     37.28 o 
   7   7   5     5121.84     5162.06    118.81 o 
   9   7   5      424.68      319.94     55.20 o 
  11   7   5      496.14      413.46     78.02 o 
  13   7   5       77.46      135.91     47.07 o 
 -14   8   5      446.27      545.52    137.46 o 
 -12   8   5       15.05       32.70     36.76 o 
 -10   8   5    10288.29     9606.96    191.10 o 
  -8   8   5      221.94      253.42     45.11 o 
  -6   8   5      304.86      329.33     67.26 o 
  -4   8   5        0.72        6.72     14.93 o 
  -2   8   5      116.18      180.95     33.33 o 
   0   8   5     2756.25     2745.75     70.95 o 
   2   8   5      124.60      147.28     29.72 o 
   4   8   5     1106.10      988.86    124.55 o 
   6   8   5      166.21      151.11     35.41 o 
   8   8   5     4909.41     5368.90    215.51 o 
  10   8   5      363.21      329.51    116.18 o 
  12   8   5      128.05      151.69    111.56 o 
 -13   9   5      723.50      746.28    128.95 o 
 -11   9   5       45.62      115.54     31.34 o 
  -9   9   5     6483.44     6651.98    288.09 o 
  -7   9   5      380.51      388.11     60.60 o 
  -5   9   5     3938.49     4023.37    187.49 o 
  -3   9   5      546.12      653.28     79.30 o 
  -1   9   5      369.54      389.56     61.95 o 
   1   9   5     3554.91     3963.58     96.84 o 
   3   9   5       20.67       58.02     20.29 o 
   5   9   5      627.70      540.31     81.60 o 
   7   9   5     2987.79     2833.92    125.80 o 
   9   9   5      332.27      268.27    143.22 o 
  11   9   5       12.01      -80.24     80.51 o 
 -12  10   5      669.62      774.50    184.44 o 
 -10  10   5     2529.82     2322.98    110.55 o 
  -8  10   5     1637.94     1753.48    142.89 o 
  -6  10   5       60.07      100.79     36.45 o 
  -4  10   5     1770.24     1896.37    121.93 o 
  -2  10   5        6.58       53.11     25.18 o 
   0  10   5     5766.03     5980.11    169.78 o 
   2  10   5      128.91      163.57     32.50 o 
   4  10   5     2376.32     2858.03     80.33 o 
   6  10   5     2255.09     2297.82     98.21 o 
   8  10   5      228.43      235.72     47.23 o 
  10  10   5     2044.07     2592.51    558.55 o 
 -11  11   5      450.05      300.71     74.96 o 
  -9  11   5     3422.27     3525.54    164.98 o 
  -7  11   5        9.56       58.62     44.61 o 
  -5  11   5      137.92       99.15     37.97 o 
  -3  11   5       37.25       85.41     23.21 o 
  -1  11   5     2528.95     2271.29     83.76 o 
   1  11   5     4190.82     4338.79     89.04 o 
   3  11   5     1563.53     1572.78     67.39 o 
   5  11   5      571.57      537.15     83.45 o 
   7  11   5      583.92      584.76    115.01 o 
   9  11   5     2243.29     2231.33    121.64 o 
 -10  12   5      178.82      138.66     41.38 o 
  -8  12   5      264.63      315.89     88.47 o 
  -6  12   5       47.40       93.42     36.63 o 
  -4  12   5     2080.34     1921.53    112.67 o 
  -2  12   5     2138.47     1928.51    162.26 o 
   0  12   5     1522.46     1309.04     90.43 o 
   2  12   5      363.75      346.71     62.75 o 
   4  12   5      235.21      252.52     39.33 o 
   6  12   5     1450.34     1348.72    183.23 o 
   8  12   5       66.98       82.78     53.85 o 
  -9  13   5      364.00      252.03     75.91 o 
  -7  13   5      123.17      119.55     37.51 o 
  -5  13   5      379.20      335.02     64.22 o 
  -3  13   5      646.74      598.92    101.73 o 
  -1  13   5      219.93      166.62     39.78 o 
   1  13   5      153.79      143.83     36.51 o 
   3  13   5      346.90      378.40     70.42 o 
   5  13   5      939.16      755.22    104.89 o 
   7  13   5      261.66      320.38     86.83 o 
  -8  14   5        3.69      103.29     28.75 o 
  -6  14   5      145.36      148.96     51.01 o 
  -4  14   5      886.25      811.04    152.28 o 
  -2  14   5      864.01      853.47    136.94 o 
   0  14   5      879.76      873.92    143.99 o 
   2  14   5      750.63      668.47    114.14 o 
   4  14   5     2281.50     2596.62     94.29 o 
   6  14   5     3387.87     3232.36    230.03 o 
  -5  15   5     1001.94      958.37    163.89 o 
  -3  15   5     1865.19     1878.85    120.74 o 
  -1  15   5      853.93      681.67    154.08 o 
   1  15   5      467.45      400.21    101.69 o 
   3  15   5     1662.54     1787.77    154.56 o 
 -16   0   6      887.36      868.68    212.62 o 
 -14   0   6      831.81      643.84    162.78 o 
 -12   0   6        5.53       45.24     34.22 o 
 -10   0   6      631.58      686.35     95.06 o 
  -8   0   6     4356.76     4315.09    127.73 o 
  -6   0   6    13891.04    14396.33    282.33 o 
  -2   0   6     5047.74     4344.78     91.50 o 
   0   0   6    22266.63    22113.16    488.09 o 
   2   0   6    19710.56    19398.00    304.79 o 
   4   0   6    22674.40    22831.59    439.08 o 
   6   0   6    12881.48    13171.04    249.69 o 
   8   0   6     6249.93     6915.12    277.12 o 
  10   0   6     3067.22     2769.22    128.52 o 
  12   0   6     4232.36     4206.97    196.98 o 
  14   0   6        3.57       69.82     33.14 o 
 -15   1   6     2815.41     2716.02    245.00 o 
 -13   1   6       29.54       58.27     21.20 o 
 -11   1   6      879.88      703.87     56.09 o 
  -9   1   6     6946.91     7223.42    111.44 o 
  -7   1   6     5025.61     4976.92     87.21 o 
  -5   1   6     1374.96     1191.61     76.16 o 
  -3   1   6    14626.39    15941.66    184.21 o 
  -1   1   6     3478.64     3572.31    100.10 o 
   1   1   6     6090.61     6200.52     88.92 o 
   3   1   6     4346.30     4140.51     75.53 o 
   5   1   6       60.87       39.02     17.97 o 
   7   1   6        7.34       37.62     23.02 o 
   9   1   6      422.16      308.28     51.50 o 
  11   1   6        1.96       47.71     24.47 o 
  13   1   6     1871.03     2032.04    251.80 o 
 -16   2   6      290.52      411.71     96.36 o 
 -14   2   6      106.02      107.34     47.18 o 
 -12   2   6      805.60      809.59     73.60 o 
 -10   2   6      914.10      921.25     66.47 o 
  -8   2   6      912.19      934.48     82.49 o 
  -6   2   6      145.75      155.58     27.68 o 
  -4   2   6    12837.72    15024.82    178.44 o 
  -2   2   6     1898.45     1708.98     46.92 o 
   0   2   6     1007.28      779.19     52.47 o 
   2   2   6     5045.19     5246.11    144.78 o 
   4   2   6      618.74      771.55     39.63 o 
   6   2   6     1142.96     1135.20     53.65 o 
   8   2   6      175.35      139.45     36.87 o 
  10   2   6      148.97      160.84     38.01 o 
  12   2   6      174.06      154.70     78.09 o 
 -15   3   6      227.29      132.16     39.55 o 
 -13   3   6     3382.80     3274.23     99.68 o 
 -11   3   6       27.14       27.97     19.24 o 
  -9   3   6      740.37      700.47     49.19 o 
  -7   3   6     1721.91     1540.18     41.61 o 
  -5   3   6    14595.03    15738.92    321.30 o 
  -1   3   6     2614.97     2219.42     53.69 o 
   1   3   6     8778.26     8188.96    123.11 o 
   3   3   6     4427.66     4277.13     73.88 o 
   5   3   6     2700.60     2794.03     56.76 o 
   7   3   6     4401.46     4519.29    195.58 o 
   9   3   6     2093.29     2206.57     79.04 o 
  11   3   6      191.27      136.30     57.92 o 
  13   3   6       43.72       36.92     26.14 o 
 -16   4   6     1111.05      736.46    189.59 o 
 -14   4   6     2824.30     3075.56    268.50 o 
 -12   4   6     1718.77     1822.40    102.13 o 
 -10   4   6      522.24      523.14     71.61 o 
  -8   4   6      272.08      246.95     34.57 o 
  -6   4   6     1945.26     1894.63     78.29 o 
  -4   4   6    10870.30    12151.22    171.82 o 
  -2   4   6        7.22       34.34     16.76 o 
   0   4   6     2803.40     3010.19     57.51 o 
   2   4   6     2449.22     2456.38     66.96 o 
   4   4   6      117.49       82.59     20.81 o 
   6   4   6     6344.45     6464.83    191.90 o 
   8   4   6       64.56       35.57     35.50 o 
  10   4   6      635.37      556.60    142.02 o 
  12   4   6      254.32      133.01     80.60 o 
 -15   5   6     2334.68     2466.42    241.88 o 
 -13   5   6     7018.16     7138.69    202.17 o 
 -11   5   6      189.73      197.36     37.39 o 
  -9   5   6     8657.67     8327.86    167.31 o 
  -7   5   6       50.71       48.74     24.08 o 
  -5   5   6     1986.33     2050.83     74.35 o 
  -3   5   6      194.62      240.40     24.81 o 
  -1   5   6      328.97      298.74     31.69 o 
   1   5   6      821.83      706.16     65.86 o 
   3   5   6      644.79      699.85     39.21 o 
   5   5   6      397.59      415.10     61.64 o 
   7   5   6      196.99      218.87     50.89 o 
   9   5   6       69.73       67.06     29.39 o 
  11   5   6        7.58       44.29     26.36 o 
  13   5   6      117.35      160.57     60.59 o 
 -14   6   6      856.70      935.97    161.56 o 
 -12   6   6      328.66      359.25     52.18 o 
 -10   6   6      147.52      187.90     40.17 o 
  -8   6   6      107.46      110.17     22.24 o 
  -6   6   6        0.60       27.49     14.01 o 
  -4   6   6       62.30       38.93     23.63 o 
  -2   6   6      144.36      119.35     38.92 o 
   0   6   6      604.17      656.44     70.39 o 
   2   6   6      143.27      192.72     35.67 o 
   4   6   6     1005.66     1099.51     58.28 o 
   6   6   6     3941.71     3915.51    118.46 o 
   8   6   6     1132.06     1079.75     87.38 o 
  10   6   6      345.11      409.70     79.98 o 
  12   6   6        0.16      103.98     44.58 o 
 -15   7   6      386.38      239.90    158.43 o 
 -13   7   6     1622.24     1508.22    146.38 o 
 -11   7   6     1036.53      914.87    141.17 o 
  -9   7   6      750.82      636.05     90.47 o 
  -7   7   6      894.33     1001.14    149.83 o 
  -5   7   6      414.24      396.49     65.66 o 
  -3   7   6      157.86      163.30     34.80 o 
  -1   7   6      104.63      139.40     34.29 o 
   1   7   6      633.36      621.66     83.48 o 
   3   7   6      121.05       98.84     34.52 o 
   5   7   6       55.98       44.68     16.68 o 
   7   7   6     1428.49     1493.62    132.59 o 
   9   7   6      285.92      296.75    163.40 o 
  11   7   6        2.42       36.78     63.13 o 
 -14   8   6     1440.78     2091.06    485.11 o 
 -12   8   6      690.46      731.06    106.05 o 
 -10   8   6     1546.63     1421.25    111.53 o 
  -8   8   6       20.82       86.96     31.70 o 
  -6   8   6     2608.41     2824.22    125.94 o 
  -4   8   6      136.44      154.44     32.87 o 
  -2   8   6      522.57      771.75    100.42 o 
   0   8   6      181.72      166.73     36.07 o 
   2   8   6     2157.94     2276.12     66.75 o 
   4   8   6       53.83       41.18     22.10 o 
   6   8   6     1004.82     1008.60     89.17 o 
   8   8   6      252.39      189.46     71.54 o 
  10   8   6     1190.70     1057.22    303.44 o 
 -13   9   6     1852.33     2036.21    133.85 o 
 -11   9   6        4.71       34.46     33.96 o 
  -9   9   6      992.27     1061.70    176.21 o 
  -7   9   6     2189.41     2180.55     84.76 o 
  -5   9   6     2855.29     2839.31    115.16 o 
  -3   9   6     1262.17     1432.04     73.46 o 
  -1   9   6      449.93      441.92     55.30 o 
   1   9   6     1568.85     1600.94     88.40 o 
   3   9   6     6119.02     6193.56    137.83 o 
   5   9   6     1379.09     1581.31    116.19 o 
   7   9   6      830.15      978.85    163.68 o 
   9   9   6      982.58      976.56    338.51 o 
  11   9   6     1378.53      908.04    256.16 o 
 -12  10   6       33.69       75.63     41.03 o 
 -10  10   6       10.30       39.38     26.73 o 
  -8  10   6      164.51      135.25     50.59 o 
  -6  10   6     2017.80     1955.70     93.85 o 
  -4  10   6     4509.78     4397.53    144.51 o 
  -2  10   6       63.34       69.45     31.42 o 
   0  10   6     1739.62     1751.51     78.74 o 
   2  10   6     6375.67     6482.81    120.14 o 
   4  10   6        1.73       47.19     22.26 o 
   6  10   6     2010.92     1978.02    112.78 o 
   8  10   6      126.59      131.45     49.11 o 
  10  10   6       31.84       88.47     61.54 o 
 -11  11   6     1992.15     2189.26     98.04 o 
  -9  11   6      259.17      208.15     58.21 o 
  -7  11   6      754.00      675.40    108.74 o 
  -5  11   6      417.05      369.04     59.54 o 
  -3  11   6     1937.63     2115.90    229.38 o 
  -1  11   6      798.04      771.10    105.82 o 
   1  11   6      242.22      250.14     41.14 o 
   3  11   6       92.78      115.92     32.00 o 
   5  11   6       14.19       46.58     39.92 o 
   7  11   6        1.18       32.05     30.41 o 
   9  11   6      141.54       34.04     65.95 o 
 -10  12   6      288.45      313.88     71.36 o 
  -8  12   6      117.08      119.48     49.13 o 
  -6  12   6     3125.24     3557.13    104.97 o 
  -4  12   6       94.48      111.26    133.00 o 
  -2  12   6     4473.06     4728.68    142.53 o 
   0  12   6     1531.19     1577.93    117.79 o 
   2  12   6     3484.60     3698.93    142.04 o 
   4  12   6     5395.10     5616.92    258.85 o 
   6  12   6     2963.80     3168.55    151.49 o 
   8  12   6     2239.94     2718.26    158.75 o 
  -9  13   6     1668.46     1138.07    241.05 o 
  -7  13   6     1061.76     1152.65    150.87 o 
  -5  13   6     2862.23     3069.05    151.34 o 
  -3  13   6     4413.67     4388.74    160.14 o 
  -1  13   6     1299.79     1208.57    191.95 o 
   1  13   6     1782.18     2003.47    184.83 o 
   3  13   6     2389.96     2243.12     73.41 o 
   5  13   6      137.89      159.03     39.30 o 
   7  13   6       39.34       89.76     38.51 o 
  -8  14   6      126.37      112.10     47.21 o 
  -6  14   6      488.46      449.25     89.06 o 
  -4  14   6       65.99       49.76     30.09 o 
  -2  14   6      635.99      564.26     95.14 o 
   0  14   6       88.03       87.17     47.47 o 
   2  14   6      117.42      142.57     47.55 o 
   4  14   6     1002.71      708.92    142.55 o 
  -5  15   6      759.50      644.48    125.19 o 
  -3  15   6        3.67       75.25     83.64 o 
  -1  15   6     1689.69     1630.06     98.14 o 
   1  15   6      700.92      693.81    158.04 o 
 -15   1   7      262.66      292.20     78.67 o 
 -13   1   7     1862.86     1839.22    105.34 o 
 -11   1   7     3761.29     4024.66     81.09 o 
  -9   1   7     5655.32     5887.57    139.09 o 
  -7   1   7     4536.81     4564.98     97.59 o 
  -5   1   7     9234.41     8888.44    137.05 o 
  -3   1   7    15411.99    15104.97    211.11 o 
  -1   1   7    10893.53    10917.14    163.69 o 
   1   1   7     1388.90     1064.35     55.71 o 
   3   1   7     4954.68     4942.23    101.95 o 
   5   1   7     2191.50     2123.29     48.78 o 
   7   1   7       67.13      109.28     31.58 o 
   9   1   7      392.83      244.94     67.12 o 
  11   1   7       35.50       13.75     55.45 o 
  13   1   7        1.07       59.22     30.02 o 
 -16   2   7      373.99      404.66     88.37 o 
 -14   2   7     1287.79     1528.10    109.24 o 
 -12   2   7      810.76      752.95     98.04 o 
 -10   2   7     7724.88     8027.94    181.84 o 
  -8   2   7     3644.28     3756.36     75.11 o 
  -6   2   7     7942.17     7710.79    143.29 o 
  -4   2   7     3770.15     3318.41     63.41 o 
  -2   2   7    10596.65    10155.51    152.70 o 
   0   2   7     3575.05     3230.54     62.75 o 
   2   2   7     5134.90     5047.96    100.59 o 
   4   2   7     1809.99     1728.83     56.54 o 
   6   2   7     1209.07     1096.97     87.74 o 
   8   2   7     1851.97     1846.40    115.52 o 
  10   2   7     1584.79     1508.93    161.22 o 
  12   2   7       45.99       84.09     52.93 o 
 -15   3   7        5.13      105.36     43.42 o 
 -13   3   7     1221.16      988.06    172.07 o 
 -11   3   7     2152.82     2247.51     64.03 o 
  -9   3   7      663.79      580.11     76.93 o 
  -7   3   7      200.25      165.59     54.32 o 
  -5   3   7      244.71      347.11     38.40 o 
  -3   3   7     2666.42     2982.58     62.18 o 
  -1   3   7        6.42       17.22     16.30 o 
   1   3   7        6.42       29.20     13.17 o 
   3   3   7      658.63      690.98     36.76 o 
   5   3   7     1788.96     1765.27     55.45 o 
   7   3   7      173.68      171.69     27.96 o 
   9   3   7        5.55       41.13     24.54 o 
  11   3   7      758.29      755.43    178.83 o 
 -16   4   7      106.74      164.08     68.27 o 
 -14   4   7      227.91      203.39     61.70 o 
 -12   4   7       43.90       77.47     22.04 o 
 -10   4   7     2191.20     2272.36     79.36 o 
  -8   4   7     2051.53     2051.95     61.41 o 
  -6   4   7      887.16      850.59     80.73 o 
  -4   4   7     2732.57     2447.87     79.42 o 
  -2   4   7     4126.57     4321.39    113.78 o 
   0   4   7      116.92      103.97     18.28 o 
   2   4   7      313.20      324.20     37.78 o 
   4   4   7      792.27      828.34     41.41 o 
   6   4   7      512.58      476.29     71.78 o 
   8   4   7      641.66      602.54     94.27 o 
  10   4   7      401.33      264.63     67.81 o 
  12   4   7       61.31       71.95     42.23 o 
 -15   5   7      791.11      618.37    119.89 o 
 -13   5   7      544.85      470.68     74.51 o 
 -11   5   7     1034.10     1113.03    106.78 o 
  -9   5   7     2574.08     2651.35     97.29 o 
  -7   5   7     7838.03     8467.38    162.36 o 
  -5   5   7      153.18      139.42     23.17 o 
  -3   5   7     2456.91     2635.98     60.90 o 
  -1   5   7     1071.70     1062.47     38.62 o 
   1   5   7      295.20      316.60     36.49 o 
   3   5   7      466.75      561.78     42.62 o 
   5   5   7      102.39       90.96     18.83 o 
   7   5   7       45.05       79.15     28.08 o 
   9   5   7     2344.48     2406.16    159.31 o 
  11   5   7      757.53      468.38     96.07 o 
 -14   6   7      112.28      137.14     80.00 o 
 -12   6   7     1053.24      965.48     84.90 o 
 -10   6   7      489.80      469.65     86.88 o 
  -8   6   7    15029.46    16077.28    443.72 o 
  -6   6   7       57.53       64.07     25.79 o 
  -4   6   7       35.86       40.12     30.04 o 
  -2   6   7      732.13      933.90     74.70 o 
   0   6   7      359.41      416.47     53.57 o 
   2   6   7       52.92       64.86     21.03 o 
   4   6   7      715.86      700.18     51.65 o 
   6   6   7     5973.58     5838.54    109.63 o 
   8   6   7     2936.53     2903.87    117.11 o 
  10   6   7       14.83       94.38     68.80 o 
 -13   7   7     1740.43     1545.06    236.60 o 
 -11   7   7     1151.38     1107.82    119.32 o 
  -9   7   7      279.06      313.29     60.60 o 
  -7   7   7     6862.46     7264.73    208.52 o 
  -5   7   7      142.05      124.19     36.41 o 
  -3   7   7      221.53      241.94     46.94 o 
  -1   7   7     2676.62     2877.70    101.82 o 
   1   7   7       56.65       69.88     27.61 o 
   3   7   7      288.42      312.81     44.23 o 
   5   7   7      102.68       64.63     37.23 o 
   7   7   7      452.94      370.55     94.84 o 
   9   7   7     8330.84     7909.08    193.34 o 
  11   7   7     1715.26      970.48    336.71 o 
 -14   8   7       51.11       59.80     47.19 o 
 -12   8   7      808.89      686.83    103.09 o 
 -10   8   7     1702.30     1698.63    146.72 o 
  -8   8   7     6832.95     6883.09    144.86 o 
  -6   8   7     1957.30     2023.76     83.00 o 
  -4   8   7     2149.93     2127.23    119.34 o 
  -2   8   7     2821.65     2838.32     79.80 o 
   0   8   7     2186.33     2466.71     79.19 o 
   2   8   7       61.92       55.49     26.58 o 
   4   8   7     3126.09     3387.36    152.47 o 
   6   8   7      117.01      159.57     46.17 o 
   8   8   7     1288.37     1084.36    124.53 o 
  10   8   7      873.67      482.44    246.33 o 
 -13   9   7      179.89      149.00     64.75 o 
 -11   9   7      115.72      137.46     51.44 o 
  -9   9   7       11.21       73.82     39.81 o 
  -7   9   7      876.05      943.42    158.20 o 
  -5   9   7      169.41      160.64     41.04 o 
  -3   9   7      116.61      128.91     34.92 o 
  -1   9   7      163.82      201.64     36.97 o 
   1   9   7      530.05      548.11     66.78 o 
   3   9   7       18.50       54.77     26.18 o 
   5   9   7      730.58      676.16    111.85 o 
   7   9   7      630.18      558.10    126.42 o 
   9   9   7     1458.97      947.31    239.14 o 
 -12  10   7        4.15       66.91     76.19 o 
 -10  10   7      310.32      226.13     69.64 o 
  -8  10   7     6920.17     7209.10    210.59 o 
  -6  10   7       63.69       75.39     42.23 o 
  -4  10   7     1398.03     1590.93    107.30 o 
  -2  10   7       33.49       54.25     24.13 o 
   0  10   7     6415.55     6287.29    117.62 o 
   2  10   7     1148.72     1280.97     99.40 o 
   4  10   7      979.16     1072.35     84.33 o 
   6  10   7     1183.44     1191.32    247.62 o 
   8  10   7     2499.98     2153.83    314.72 o 
 -11  11   7     1317.84     1639.66    137.18 o 
  -9  11   7     4214.86     4022.58    188.19 o 
  -7  11   7     3161.88     3539.10    151.53 o 
  -5  11   7     1202.47     1278.20    191.78 o 
  -3  11   7     6584.79     6871.50    200.88 o 
  -1  11   7     4674.94     5037.85    129.59 o 
   1  11   7     1391.90     1520.34     90.09 o 
   3  11   7     1094.18     1091.92    176.46 o 
   5  11   7     1519.75     1208.90    265.82 o 
   7  11   7       28.98       92.20     51.55 o 
 -10  12   7     1036.58      942.79    175.09 o 
  -8  12   7      887.34      871.39    156.25 o 
  -6  12   7       95.08      113.95     50.51 o 
  -4  12   7        0.81       74.35     31.18 o 
  -2  12   7     1162.93     1102.26    150.16 o 
   0  12   7       40.71       33.88     24.42 o 
   2  12   7      346.55      266.80     71.39 o 
   4  12   7      196.37      145.94     45.64 o 
   6  12   7      321.72      387.76     80.07 o 
  -9  13   7      275.61      286.80     66.48 o 
  -7  13   7       73.21       76.17     38.04 o 
  -5  13   7     3056.94     3081.94    254.57 o 
  -3  13   7      648.67      613.93     79.24 o 
  -1  13   7      628.98      563.61    102.05 o 
   1  13   7      937.43      978.03    134.88 o 
   3  13   7      493.96      646.21    130.89 o 
   5  13   7      432.59     1026.31    363.01 o 
  -6  14   7      843.94      910.50    193.76 o 
  -4  14   7     3123.69     3002.38    100.51 o 
  -2  14   7     1724.97     1688.88    151.38 o 
   0  14   7      300.38      362.95     94.11 o 
   2  14   7      999.57     1223.59    132.92 o 
 -16   0   8     4164.76     4306.70    209.84 o 
 -14   0   8     2462.55     2571.72    146.41 o 
 -12   0   8       76.97       48.34     27.47 o 
 -10   0   8     4391.83     4336.64    167.73 o 
  -8   0   8    23158.54    23410.59    271.34 o 
  -6   0   8     1238.17     1209.30     75.78 o 
  -4   0   8     1932.00     1536.69     68.03 o 
  -2   0   8       13.70       62.96     36.26 o 
   0   0   8     5445.15     5224.31    163.25 o 
   2   0   8      479.27      502.18     71.46 o 
   4   0   8       22.54       24.88     18.09 o 
   6   0   8     1094.52     1055.50    243.28 o 
   8   0   8      680.55      611.37    163.09 o 
  10   0   8       76.50      137.75     52.10 o 
  12   0   8     2245.00     2177.37    243.94 o 
 -15   1   8     1546.76     1369.33    111.13 o 
 -13   1   8     1025.77     1215.28    125.44 o 
 -11   1   8      765.19      843.71     77.61 o 
  -9   1   8     6255.74     6284.72    144.25 o 
  -7   1   8     7974.44     7931.71    176.65 o 
  -5   1   8     1920.69     1891.74     73.96 o 
  -3   1   8       56.07      120.27     27.12 o 
  -1   1   8    10221.79    11384.40    200.97 o 
   1   1   8     4384.30     4643.53    113.65 o 
   3   1   8        3.17        2.27     22.49 o 
   5   1   8     2343.83     2511.26     73.94 o 
   7   1   8     1008.30      866.17    157.80 o 
   9   1   8      787.32      617.00    102.17 o 
  11   1   8       13.01       68.87     24.95 o 
 -16   2   8       45.47       72.04     49.07 o 
 -14   2   8      153.68      136.51     52.87 o 
 -12   2   8    10019.90     9019.50    185.07 o 
 -10   2   8      125.36       98.24     27.14 o 
  -8   2   8      465.31      446.25     60.08 o 
  -6   2   8      265.29      258.18     35.01 o 
  -4   2   8     3105.32     3189.62     80.60 o 
  -2   2   8      186.28      188.14     39.39 o 
   0   2   8       95.00      144.75     26.19 o 
   2   2   8      469.47      399.80     52.44 o 
   4   2   8      131.45      111.96     21.89 o 
   6   2   8      567.34      603.61     94.15 o 
   8   2   8      841.68      913.94    134.88 o 
  10   2   8      650.17      485.07    101.55 o 
  12   2   8      547.61      444.91    108.73 o 
 -15   3   8      628.41      598.05    133.02 o 
 -13   3   8     2340.99     2760.11     81.77 o 
 -11   3   8     3153.35     3180.14     94.17 o 
  -9   3   8     1098.66     1112.78     63.24 o 
  -7   3   8     7360.08     7271.22    155.56 o 
  -5   3   8     1121.91     1076.75     52.44 o 
  -3   3   8     7635.56     7714.36    153.74 o 
  -1   3   8        7.76       50.54     24.49 o 
   1   3   8      911.18     1010.28     52.64 o 
   3   3   8       21.91       60.98     20.82 o 
   5   3   8      310.67      273.84     36.97 o 
   7   3   8      480.36      507.12     84.97 o 
   9   3   8        7.56       15.72     28.23 o 
  11   3   8      293.08      200.03     54.04 o 
 -14   4   8      852.12      816.80    176.65 o 
 -12   4   8      780.39      694.76    105.01 o 
 -10   4   8      158.60      147.31     32.15 o 
  -8   4   8      777.59      792.00     87.31 o 
  -6   4   8      267.41      194.76     51.74 o 
  -2   4   8       23.47       -6.78     20.96 o 
   0   4   8     3486.66     3585.12     95.19 o 
   2   4   8     2016.27     2103.94     70.52 o 
   4   4   8     2226.51     2266.19     76.83 o 
   6   4   8      381.39      377.37     55.27 o 
   8   4   8     3114.33     3128.05    104.94 o 
  10   4   8      243.25      277.14     79.08 o 
 -15   5   8        2.36      113.69     64.88 o 
 -13   5   8      127.28      113.18     44.33 o 
 -11   5   8      117.37      109.97     33.50 o 
  -9   5   8        2.38       68.89     37.99 o 
  -7   5   8      376.56      375.39     60.80 o 
  -5   5   8       47.57       88.91     35.10 o 
  -3   5   8     2521.52     2674.55    123.93 o 
  -1   5   8      265.14      144.04     35.20 o 
   1   5   8     2640.15     2599.94    105.13 o 
   3   5   8     2517.05     2489.54     92.49 o 
   5   5   8      430.20      447.06     68.53 o 
   7   5   8     1974.76     2106.12    124.85 o 
   9   5   8      993.22     1140.90    236.14 o 
  11   5   8     1790.57     1864.59    222.08 o 
 -14   6   8       30.26       99.00     47.22 o 
 -12   6   8      182.60      142.14     33.38 o 
 -10   6   8       32.62       40.86     27.44 o 
  -8   6   8       26.69       69.67     33.54 o 
  -6   6   8      695.43      679.82     97.85 o 
  -4   6   8      685.67      725.43     87.07 o 
  -2   6   8      342.17      364.28     54.38 o 
   0   6   8        0.30       88.45     29.69 o 
   2   6   8     1665.92     1726.32     79.75 o 
   4   6   8      132.51      125.49     29.63 o 
   6   6   8      847.05      853.99     88.40 o 
   8   6   8       59.44       93.65    152.29 o 
  10   6   8      131.95       47.80     53.25 o 
 -13   7   8      115.10      143.57     50.37 o 
 -11   7   8       26.18       39.54     30.44 o 
  -9   7   8       56.00       70.99     35.30 o 
  -7   7   8       18.47       70.39     38.26 o 
  -5   7   8      668.87      611.70     90.79 o 
  -3   7   8       93.11      132.69     32.71 o 
  -1   7   8      287.39      287.25     48.69 o 
   1   7   8      157.81      154.07     34.98 o 
   3   7   8     2580.66     2841.82     92.98 o 
   5   7   8      400.16      322.36     56.66 o 
   7   7   8      122.42      266.13    107.14 o 
   9   7   8     1617.05     1082.05    329.80 o 
 -12   8   8       40.41       49.46     33.09 o 
 -10   8   8      316.53      368.42     86.13 o 
  -8   8   8       30.28       53.57     30.88 o 
  -6   8   8      449.65      372.46     62.72 o 
  -4   8   8     1656.75     1745.37    114.74 o 
  -2   8   8      127.02      120.67     30.78 o 
   0   8   8      784.34      841.69    100.90 o 
   2   8   8     7366.06     7395.44    178.15 o 
   4   8   8     3068.78     3005.71    107.00 o 
   6   8   8      320.28      407.63     91.51 o 
   8   8   8     1153.28     1080.27    233.67 o 
 -11   9   8     2064.58     2127.61     90.32 o 
  -9   9   8      696.02      701.47    123.77 o 
  -7   9   8     4961.22     4881.18    187.39 o 
  -5   9   8     1683.14     1823.82    227.79 o 
  -3   9   8     3141.47     3268.76    113.30 o 
  -1   9   8        8.92       53.74     37.44 o 
   1   9   8     3300.48     3405.91    111.28 o 
   3   9   8     1268.59     1393.65    118.30 o 
   5   9   8       19.60       69.30     40.47 o 
   7   9   8       34.24        3.82     39.78 o 
   9   9   8      195.76      143.83    104.90 o 
 -12  10   8     2010.32     1960.69    126.81 o 
 -10  10   8      278.39      197.80     70.38 o 
  -8  10   8     1594.74     1579.85    113.40 o 
  -6  10   8      635.34      776.94    111.02 o 
  -4  10   8     1811.85     1768.34    107.63 o 
  -2  10   8      216.15      243.13     45.83 o 
   0  10   8      433.82      458.77     81.77 o 
   2  10   8      200.41      182.62     45.23 o 
   4  10   8       65.23       76.22     40.93 o 
   6  10   8      609.16      572.99     98.10 o 
   8  10   8      536.26      512.40    149.81 o 
 -11  11   8      684.38      441.15    108.94 o 
  -9  11   8      196.30      212.17     56.43 o 
  -7  11   8      536.42      569.13    100.11 o 
  -5  11   8      537.53      546.35     99.61 o 
  -3  11   8      421.07      498.09     68.60 o 
  -1  11   8     2857.29     3034.50    124.78 o 
   1  11   8      271.59      249.74     53.58 o 
   3  11   8      234.78      183.91     60.91 o 
   5  11   8     1092.21     1160.37    218.67 o 
   7  11   8       47.68       90.72     57.47 o 
  -8  12   8     1670.52     1684.85    129.72 o 
  -6  12   8     1445.14     1418.34    234.31 o 
  -4  12   8       83.67      140.59     42.65 o 
  -2  12   8     1270.36     1240.64    197.09 o 
   0  12   8      146.39      143.22     46.75 o 
   2  12   8      592.44      610.02    102.09 o 
   4  12   8       27.74       89.89     32.80 o 
  -7  13   8     3557.47     3409.46    102.53 o 
  -5  13   8     1301.40     1142.11    203.01 o 
  -3  13   8      119.20       46.32     36.03 o 
  -1  13   8     4112.72     4014.43    105.98 o 
   1  13   8      160.80      248.72     58.02 o 
   3  13   8        5.17       63.46     31.00 o 
  -4  14   8       54.10      103.42     49.36 o 
  -2  14   8      819.87      690.85    194.53 o 
   0  14   8       80.74       55.28     41.24 o 
 -15   1   9     1564.05     1655.31    173.26 o 
 -13   1   9     1353.00     1381.97    108.87 o 
 -11   1   9     3788.58     3560.77    165.12 o 
  -9   1   9      190.80      173.75     25.54 o 
  -7   1   9      883.54      856.44     97.54 o 
  -5   1   9     2260.86     2185.03     59.04 o 
  -3   1   9      346.85      376.47     48.52 o 
  -1   1   9      476.12      548.99     60.29 o 
   1   1   9      366.19      354.26     46.02 o 
   3   1   9      288.99      267.48     47.80 o 
   5   1   9      382.22      305.04     51.23 o 
   7   1   9       31.40       78.55     27.86 o 
   9   1   9        2.61       56.30     34.10 o 
  11   1   9       63.72       64.93     34.97 o 
 -14   2   9     2303.68     2414.41     84.16 o 
 -12   2   9     2452.89     2455.56    101.83 o 
 -10   2   9      710.93      820.87    109.21 o 
  -8   2   9       93.80       83.48     25.43 o 
  -6   2   9     4525.75     4419.16     95.60 o 
  -4   2   9     2164.97     2286.60     69.74 o 
  -2   2   9      203.15      218.41     39.18 o 
   0   2   9      700.47      780.37     97.19 o 
   2   2   9     1199.85     1191.40     74.63 o 
   4   2   9      946.18      943.62     70.87 o 
   6   2   9       20.99       61.08     32.06 o 
   8   2   9      460.69      403.63     80.39 o 
  10   2   9      241.31      168.62     40.67 o 
 -15   3   9      159.74      184.67     44.08 o 
 -13   3   9      374.06      335.78     70.75 o 
 -11   3   9      539.93      478.96     66.16 o 
  -9   3   9       60.97       64.61     21.24 o 
  -7   3   9     4174.88     4034.99    103.68 o 
  -5   3   9      395.55      263.07     58.42 o 
  -3   3   9      410.50      386.44     49.88 o 
  -1   3   9     4524.12     4551.34     96.42 o 
   1   3   9     2628.80     2800.12     74.90 o 
   3   3   9     2224.96     2289.51     83.45 o 
   5   3   9     2859.33     3060.12     80.86 o 
   7   3   9      879.89      878.05    149.03 o 
   9   3   9      474.92      449.04     98.76 o 
 -14   4   9      212.51       82.21     57.43 o 
 -12   4   9       77.81       87.30     34.62 o 
 -10   4   9     1480.61     1296.59     58.75 o 
  -8   4   9      446.95      408.77     57.90 o 
  -6   4   9     2261.23     2371.76    127.61 o 
  -4   4   9     3426.09     3584.28    102.50 o 
  -2   4   9      301.45      265.17     57.46 o 
   0   4   9      534.01      635.92     62.37 o 
   2   4   9      838.89      837.87     61.09 o 
   4   4   9     2821.70     3180.32    104.65 o 
   6   4   9        6.57       20.71     29.96 o 
   8   4   9        9.19       49.09     29.09 o 
  10   4   9       29.53       73.23     41.24 o 
 -13   5   9      259.91      239.44     46.45 o 
 -11   5   9     1171.47     1066.84    150.54 o 
  -9   5   9     1204.77     1052.67    154.24 o 
  -7   5   9      178.33      222.47     40.57 o 
  -5   5   9    10454.41    10963.72    359.53 o 
  -3   5   9     2951.88     3085.44    100.68 o 
  -1   5   9      305.62      355.02     54.03 o 
   1   5   9       70.83      124.40     33.97 o 
   3   5   9      103.34       97.22     26.03 o 
   5   5   9      363.57      402.87     72.96 o 
   7   5   9       86.62      111.12     47.43 o 
   9   5   9       52.99       87.87     48.02 o 
 -14   6   9       68.91       72.75     40.82 o 
 -12   6   9      256.94      233.28     67.81 o 
 -10   6   9       12.89       21.09     37.74 o 
  -8   6   9     1985.02     2001.88    134.78 o 
  -6   6   9     1835.74     1907.76    115.47 o 
  -4   6   9      926.60     1029.18     90.39 o 
  -2   6   9     4977.11     5114.71    137.05 o 
   0   6   9     4892.48     5156.49    123.13 o 
   2   6   9      722.23      687.30    122.05 o 
   4   6   9     5142.00     5433.24    188.72 o 
   6   6   9     5048.36     5859.14    322.78 o 
   8   6   9     2167.27     2296.09    127.24 o 
 -13   7   9      260.64      184.89     56.35 o 
 -11   7   9     2236.22     2307.78     85.29 o 
  -9   7   9     1039.96     1182.55    168.46 o 
  -7   7   9        7.45       53.34     34.53 o 
  -5   7   9    19608.13    21511.62    209.16 o 
  -3   7   9     3169.02     3032.54    110.23 o 
  -1   7   9     5527.21     5657.44    155.71 o 
   1   7   9       25.22       65.68     24.80 o 
   3   7   9     1118.06     1182.18     86.36 o 
   5   7   9     1825.03     1987.81    107.75 o 
   7   7   9      142.34      108.35     78.45 o 
   9   7   9      132.78      135.99     59.39 o 
 -12   8   9      587.65      409.50     88.24 o 
 -10   8   9      214.70      278.12     73.51 o 
  -8   8   9        1.17       44.73     41.52 o 
  -6   8   9     1233.30     1187.46    211.63 o 
  -4   8   9       82.51      132.19     33.14 o 
  -2   8   9       27.25       40.31     31.67 o 
   0   8   9       18.17       47.61     42.30 o 
   2   8   9     1591.19     1683.60    109.71 o 
   4   8   9      213.01      206.75     38.00 o 
   6   8   9      179.06      273.96     63.67 o 
   8   8   9      333.71      122.78     79.83 o 
 -11   9   9      208.30      122.12     50.00 o 
  -9   9   9      723.00      587.36    106.73 o 
  -7   9   9     4012.22     4076.24    136.39 o 
  -5   9   9     1125.59      973.61    137.41 o 
  -3   9   9      955.33      990.41    113.69 o 
  -1   9   9     2410.43     2486.52    119.13 o 
   1   9   9     3447.64     3370.71    115.25 o 
   3   9   9      701.41      778.03     91.03 o 
   5   9   9     1066.58      986.04    195.20 o 
   7   9   9     1011.40      895.79    223.13 o 
 -10  10   9       81.05      165.34     57.79 o 
  -8  10   9     2563.71     2339.85    131.68 o 
  -6  10   9     1037.85     1078.61    170.04 o 
  -4  10   9     1487.48     1482.60    113.33 o 
  -2  10   9      610.28      688.87     86.44 o 
   0  10   9      194.20      165.50     35.49 o 
   2  10   9      263.29      220.16     45.10 o 
   4  10   9     1380.37     1147.36    219.93 o 
   6  10   9       31.32       21.04     54.43 o 
  -9  11   9      532.58      411.11     97.03 o 
  -7  11   9     2230.39     2443.76     94.96 o 
  -5  11   9      156.18      125.81     33.05 o 
  -3  11   9        2.29       61.63     31.63 o 
  -1  11   9      392.86      341.92     67.87 o 
   1  11   9        4.65       67.28     24.34 o 
   3  11   9        1.73       42.68     21.78 o 
   5  11   9        8.97      112.71     53.13 o 
  -8  12   9       38.95      127.93     46.16 o 
  -6  12   9        0.84       55.06     34.26 o 
  -4  12   9       11.35       55.57     37.04 o 
  -2  12   9       48.81       50.51     44.14 o 
   0  12   9      716.32      636.52    101.68 o 
   2  12   9       47.70       63.57     41.64 o 
   4  12   9        6.15       97.95     38.16 o 
  -5  13   9      234.17      134.23     51.80 o 
  -3  13   9      134.71      143.07     50.59 o 
  -1  13   9        0.61       38.13     35.99 o 
   1  13   9        3.87       22.66     46.50 o 
 -14   0  10      205.12      147.63     43.39 o 
 -12   0  10      233.67      144.72     61.17 o 
 -10   0  10     1098.85      655.73    146.01 o 
  -8   0  10     3595.14     3033.68    216.51 o 
  -6   0  10     1987.29     1816.10    153.61 o 
  -4   0  10      107.38      115.31     35.77 o 
  -2   0  10     2088.56     2039.40     88.74 o 
   0   0  10      534.90      544.15    106.21 o 
   2   0  10      320.53      355.72     76.99 o 
   4   0  10       89.93       89.25     27.64 o 
   6   0  10      914.56      838.62    227.74 o 
   8   0  10        6.19       43.47     48.94 o 
  10   0  10     2455.29     2374.91    337.36 o 
 -13   1  10      154.01      152.97     33.89 o 
 -11   1  10        3.42       53.76     26.93 o 
  -9   1  10     8991.33     8437.15    125.01 o 
  -7   1  10      389.01      403.99     63.86 o 
  -5   1  10       49.21       73.53     22.90 o 
  -3   1  10      390.62      342.86     56.98 o 
  -1   1  10     1183.69     1419.91     78.46 o 
   1   1  10     3273.25     3540.64     93.54 o 
   3   1  10      130.07      160.94     31.34 o 
   5   1  10      172.70      104.28     50.86 o 
   7   1  10     1410.74     1109.21    222.13 o 
   9   1  10      126.10       86.63     35.34 o 
 -14   2  10       28.50       69.85     28.99 o 
 -12   2  10       38.62       33.83     19.64 o 
 -10   2  10       26.70       34.80     17.99 o 
  -8   2  10      356.25      243.82     44.77 o 
  -6   2  10     2580.91     2817.68     68.83 o 
  -4   2  10      863.95      775.42     92.47 o 
  -2   2  10       90.12      109.95     28.49 o 
   0   2  10     1446.23     1513.44     69.27 o 
   2   2  10      464.21      452.69     59.46 o 
   4   2  10       51.12       81.50     21.79 o 
   6   2  10      396.32      342.94     69.15 o 
   8   2  10      151.82      131.30     44.06 o 
 -13   3  10      246.55      273.06     58.72 o 
 -11   3  10      286.55      252.17     43.76 o 
  -9   3  10       11.87       48.86     30.29 o 
  -7   3  10      366.62      345.68     61.63 o 
  -5   3  10       51.53       87.19     23.00 o 
  -3   3  10      650.52      696.86     41.89 o 
  -1   3  10       22.34       66.49     17.45 o 
   1   3  10       41.86       50.49     26.57 o 
   3   3  10        5.42       23.00     19.06 o 
   5   3  10      274.31      253.23     44.18 o 
   7   3  10       29.31       35.42     35.81 o 
   9   3  10      671.76      526.97    107.47 o 
 -14   4  10      465.64      550.46    125.26 o 
 -12   4  10     1498.02     1810.05     85.65 o 
 -10   4  10     2788.49     2780.39    133.81 o 
  -8   4  10     1420.17     1637.50    103.91 o 
  -6   4  10      423.83      429.31     74.58 o 
  -4   4  10       24.36       11.17     35.02 o 
  -2   4  10    10203.90    11067.28    136.27 o 
   0   4  10      205.55      181.85     35.40 o 
   2   4  10     2706.33     2843.61     84.95 o 
   4   4  10      406.14      341.75     75.23 o 
   6   4  10      755.58      715.44    123.64 o 
   8   4  10     1966.53     2052.42    106.77 o 
 -13   5  10      746.32     1062.17    162.00 o 
 -11   5  10     2509.13     2757.68    124.84 o 
  -9   5  10     2778.60     2753.47    102.19 o 
  -7   5  10     1390.91     1635.60     85.84 o 
  -5   5  10     5990.12     6049.37    163.40 o 
  -3   5  10     4902.71     5193.06    124.37 o 
  -1   5  10     4960.90     5061.92    120.32 o 
   1   5  10     3421.25     3374.77    103.83 o 
   3   5  10      494.94      470.50     81.47 o 
   5   5  10        3.44        2.01     29.93 o 
   7   5  10     1391.69     1140.83    229.90 o 
   9   5  10       15.32       73.60     90.30 o 
 -12   6  10      104.51      157.64     44.95 o 
 -10   6  10      388.15      344.65     68.50 o 
  -8   6  10      181.25      124.65     41.08 o 
  -6   6  10       10.74       43.87     36.12 o 
  -4   6  10       81.16      149.55     43.39 o 
  -2   6  10     1479.12     1401.18    192.17 o 
   0   6  10       12.76       56.25     34.96 o 
   2   6  10      280.10      244.32     44.64 o 
   4   6  10      886.60      899.04    128.05 o 
   6   6  10      262.21      240.26     64.98 o 
   8   6  10        1.62       -0.82     57.91 o 
 -11   7  10     1023.55      903.69    155.78 o 
  -9   7  10      247.41      266.66     66.34 o 
  -7   7  10     1926.94     1780.22    129.16 o 
  -5   7  10     4713.02     4785.34    129.64 o 
  -3   7  10      666.59      764.19    119.55 o 
  -1   7  10     1590.73     1724.80    101.67 o 
   1   7  10     1553.26     1929.85    107.22 o 
   3   7  10     2048.07     2364.16     79.41 o 
   5   7  10      101.72      193.36     52.62 o 
   7   7  10       91.41      197.08     76.26 o 
 -12   8  10     1316.80     1342.36    127.97 o 
 -10   8  10     1699.13     1470.72    110.86 o 
  -8   8  10     1364.40     1610.77    171.10 o 
  -6   8  10     3115.42     2996.31    112.77 o 
  -4   8  10      747.62      779.29    123.22 o 
  -2   8  10     2409.91     2603.87     97.67 o 
   0   8  10      616.19      781.84    125.40 o 
   2   8  10     3411.37     3909.15    132.84 o 
   4   8  10      117.58      181.00     54.20 o 
   6   8  10      313.43      294.35    128.62 o 
 -11   9  10      230.38      176.24     58.02 o 
  -9   9  10      480.21      550.47    108.27 o 
  -7   9  10        9.53      127.56     46.05 o 
  -5   9  10     1942.69     2085.53    130.24 o 
  -3   9  10       84.18       60.31     33.09 o 
  -1   9  10       22.76      105.12     37.61 o 
   1   9  10     1086.01      859.46    114.97 o 
   3   9  10       15.59       68.54     23.46 o 
   5   9  10        4.73       48.71     33.09 o 
  -8  10  10      104.37       62.58     41.20 o 
  -6  10  10     1459.31     1601.58    211.30 o 
  -4  10  10      617.80      709.35    105.26 o 
  -2  10  10      237.08      161.43     43.73 o 
   0  10  10     1228.12     1401.44    120.98 o 
   2  10  10      173.60       87.81     37.60 o 
   4  10  10       13.65       73.75     35.42 o 
  -7  11  10     1129.01      779.71    192.49 o 
  -5  11  10      237.59      267.35     68.37 o 
  -3  11  10      158.01      184.96     53.58 o 
  -1  11  10      566.84      566.98    105.60 o 
   1  11  10      586.14      487.65     99.02 o 
   3  11  10        2.66       66.17     38.44 o 
  -6  12  10      212.92      175.83     53.33 o 
  -4  12  10      150.61      146.05     50.87 o 
  -2  12  10      357.00      283.45     59.91 o 
   0  12  10       71.85      107.81     35.90 o 
 -13   1  11        4.89       64.68     27.91 o 
 -11   1  11        4.07       27.28     31.08 o 
  -9   1  11      432.99      311.61     67.92 o 
  -7   1  11      360.14      343.04     66.33 o 
  -5   1  11      450.50      435.00     61.46 o 
  -3   1  11       50.88       63.79     29.71 o 
  -1   1  11       25.04       57.63     18.32 o 
   1   1  11     1218.78     1155.41     94.95 o 
   3   1  11     1450.31     1596.65     90.46 o 
   5   1  11      392.55      393.06     91.33 o 
   7   1  11      637.70      613.78    130.47 o 
 -12   2  11       95.19       78.43     45.10 o 
 -10   2  11       46.46       64.46     25.86 o 
  -8   2  11      227.28      189.65     43.17 o 
  -6   2  11     7285.74     7181.65    115.85 o 
  -4   2  11      507.92      597.87     76.94 o 
  -2   2  11     1276.39     1465.75     94.41 o 
   0   2  11      732.51      858.16     68.90 o 
   2   2  11      923.90      888.35    135.08 o 
   4   2  11      924.71     1041.39     92.93 o 
   6   2  11      690.83      616.56    111.47 o 
   8   2  11      108.26      121.42     43.42 o 
 -13   3  11     1261.47     1124.05    106.05 o 
 -11   3  11      763.46      765.70    124.18 o 
  -9   3  11     1358.35     1424.83     98.33 o 
  -7   3  11     1578.32     1757.84    108.97 o 
  -5   3  11     6978.77     7053.07    226.14 o 
  -3   3  11       32.03       55.48     31.80 o 
  -1   3  11      109.21      153.77     38.73 o 
   1   3  11     1702.55     1735.89     94.80 o 
   3   3  11     2208.80     2354.45     89.66 o 
   5   3  11      240.77      196.18     59.46 o 
   7   3  11      298.22      326.59     94.35 o 
 -12   4  11      862.49      996.78    137.23 o 
 -10   4  11      175.10      205.79     38.08 o 
  -8   4  11      538.52      396.19     79.11 o 
  -6   4  11     3039.05     2928.45    157.54 o 
  -4   4  11      523.01      442.04     75.75 o 
  -2   4  11      392.22      395.85     66.32 o 
   0   4  11      395.96      420.80     62.31 o 
   2   4  11      154.56      117.34     33.84 o 
   4   4  11      227.10      204.25     48.70 o 
   6   4  11     1428.60     1023.19    289.03 o 
 -11   5  11      123.63      129.76     39.69 o 
  -9   5  11     1995.65     2064.92    197.50 o 
  -7   5  11      955.55      955.46    128.96 o 
  -5   5  11        3.08       59.27     25.58 o 
  -3   5  11     7030.62     7739.17    190.62 o 
  -1   5  11     3651.17     4053.72    158.53 o 
   1   5  11      804.45      686.67    139.45 o 
   3   5  11      314.57      223.46     56.57 o 
   5   5  11     1079.28      854.39    178.33 o 
   7   5  11       95.40      103.30     45.39 o 
 -12   6  11     1196.91     1500.07    272.46 o 
 -10   6  11     3185.33     3456.63    108.73 o 
  -8   6  11     1949.31     2061.96    128.18 o 
  -6   6  11      122.45      130.22     47.43 o 
  -4   6  11     2072.14     2086.22    237.81 o 
  -2   6  11        4.73       82.69     32.10 o 
   0   6  11      137.73      128.24     40.49 o 
   2   6  11       12.12       73.35     25.51 o 
   4   6  11     1603.79     1460.49     84.90 o 
   6   6  11       68.38       88.67     53.58 o 
 -11   7  11     1216.23     1577.64    172.45 o 
  -9   7  11     2522.01     2611.42     92.82 o 
  -7   7  11     1325.19     1442.21    120.89 o 
  -5   7  11      262.18      252.03     45.34 o 
  -3   7  11     7863.29     8505.12    160.66 o 
  -1   7  11     1518.56     1715.35    161.36 o 
   1   7  11      204.47      265.34     45.55 o 
   3   7  11       91.63       44.77     31.11 o 
   5   7  11      528.61      354.09     89.65 o 
 -10   8  11       16.48       99.46     36.13 o 
  -8   8  11      549.25      418.44     89.19 o 
  -6   8  11      374.14      321.82     73.01 o 
  -4   8  11      176.70      189.40     49.43 o 
  -2   8  11      821.89      799.55    126.83 o 
   0   8  11      160.32      232.90     58.51 o 
   2   8  11       26.40       43.05     34.09 o 
   4   8  11      508.57      372.42     98.29 o 
  -9   9  11     1614.56     1332.08    246.72 o 
  -7   9  11      589.50      628.61    143.03 o 
  -5   9  11     1766.06     1884.02    230.93 o 
  -3   9  11        8.59       81.82     39.47 o 
  -1   9  11      154.18       84.44     40.10 o 
   1   9  11       54.20      109.06     38.43 o 
   3   9  11     1238.15      897.70    201.32 o 
  -8  10  11      154.61      151.26     51.72 o 
  -6  10  11     1033.87      869.26    153.62 o 
  -4  10  11       76.64       59.76     33.48 o 
  -2  10  11      492.78      359.59     75.48 o 
   0  10  11        6.22       52.83     25.18 o 
   2  10  11       25.42       93.99     37.84 o 
  -5  11  11      505.68      435.35    106.09 o 
  -3  11  11       10.88       48.32     42.89 o 
  -1  11  11        4.11       61.38     31.38 o 
 -12   0  12      382.94      416.19    100.79 o 
 -10   0  12      177.33      172.86     68.95 o 
  -8   0  12      376.73      462.15    119.76 o 
  -6   0  12      650.26      405.79     88.22 o 
  -4   0  12     3605.91     3881.55    201.53 o 
  -2   0  12     1252.76     1268.44    212.72 o 
   0   0  12      774.78      779.64    161.36 o 
   2   0  12      160.00       83.80     47.10 o 
   4   0  12     1176.65     1573.51    270.33 o 
   6   0  12      481.44      381.60    153.41 o 
 -11   1  12      210.49      288.92     59.41 o 
  -9   1  12      381.56      356.72     63.62 o 
  -7   1  12     2875.79     2345.44     98.03 o 
  -5   1  12      766.94      698.88    109.11 o 
  -3   1  12     3242.72     3327.36     90.25 o 
  -1   1  12      450.84      375.84     53.19 o 
   1   1  12     3913.21     4256.10    134.19 o 
   3   1  12     1121.03     1017.78    145.10 o 
   5   1  12      535.02      460.54     96.45 o 
 -12   2  12        6.43       50.25     36.55 o 
 -10   2  12       45.79       84.23     32.23 o 
  -8   2  12       69.28       38.84     31.10 o 
  -6   2  12      115.80       97.26     37.58 o 
  -4   2  12      527.54      523.97     69.54 o 
  -2   2  12      525.95      605.94    100.00 o 
   0   2  12     1522.07     1656.49     81.10 o 
   2   2  12       72.73      110.02     37.57 o 
   4   2  12      911.04      870.25    166.86 o 
   6   2  12       37.09       82.40     49.15 o 
 -11   3  12      263.51      296.66     77.36 o 
  -9   3  12      411.54      342.68     81.39 o 
  -7   3  12      215.99      174.74     51.49 o 
  -5   3  12      219.93      266.39     51.10 o 
  -3   3  12     2666.00     2928.37    124.93 o 
  -1   3  12     3951.25     4004.12    126.75 o 
   1   3  12       64.43      116.24     40.48 o 
   3   3  12      772.56      958.72    124.68 o 
   5   3  12      193.58      229.00     60.81 o 
 -10   4  12     1093.49      780.67    148.37 o 
  -8   4  12      535.64      482.18    100.58 o 
  -6   4  12      577.19      453.80     65.83 o 
  -4   4  12      853.05      958.81    123.73 o 
  -2   4  12      102.28      118.08     32.88 o 
   0   4  12      993.14      709.79    122.17 o 
   2   4  12       18.91       55.87     29.30 o 
   4   4  12       39.47       72.79     34.01 o 
   6   4  12      398.65      264.88     92.88 o 
 -11   5  12     1185.07     1231.28    159.81 o 
  -9   5  12      928.06      635.78    143.08 o 
  -7   5  12      648.50      530.74     85.31 o 
  -5   5  12      355.64      366.31     56.46 o 
  -3   5  12     2300.31     2359.72     82.44 o 
  -1   5  12     1227.27      927.67    144.22 o 
   1   5  12      157.15      118.51     42.98 o 
   3   5  12       73.29       54.00     33.57 o 
   5   5  12       38.77       14.21     60.97 o 
 -10   6  12      117.85       68.76     51.75 o 
  -8   6  12        8.92       80.77     30.87 o 
  -6   6  12      154.56      179.51     37.86 o 
  -4   6  12      135.11      124.90     33.46 o 
  -2   6  12       99.18      105.76     37.16 o 
   0   6  12        0.35       52.68     28.22 o 
   2   6  12      330.88      315.41     53.19 o 
   4   6  12      127.27      126.79     54.21 o 
  -9   7  12       81.21      184.19     68.17 o 
  -7   7  12     1279.92      963.65    209.09 o 
  -5   7  12      174.41      193.98     36.26 o 
  -3   7  12      162.36      145.81     32.50 o 
  -1   7  12        2.05       66.70     35.45 o 
   1   7  12        2.55       26.39     36.61 o 
   3   7  12       30.05       50.72     33.93 o 
  -8   8  12      176.31      207.43     53.46 o 
  -6   8  12     1265.18     1276.48    117.87 o 
  -4   8  12        9.04       52.73     29.15 o 
  -2   8  12       83.60       88.89     32.03 o 
   0   8  12      161.93      157.93     34.15 o 
   2   8  12        8.92       69.21     23.37 o 
  -7   9  12       22.00       23.12     58.29 o 
  -5   9  12       13.20      128.02     43.62 o 
  -3   9  12     1915.68     1912.25     88.11 o 
  -1   9  12      607.74      543.33     86.67 o 
   1   9  12       43.30       83.95     45.31 o 
 -11   1  13      419.52      529.65     81.37 o 
  -9   1  13      746.95      649.96    139.96 o 
  -7   1  13     2671.50     2812.78     84.34 o 
  -5   1  13      846.22      713.79    101.95 o 
  -3   1  13      944.69      874.15    136.14 o 
  -1   1  13     2053.61     2086.31    140.26 o 
   1   1  13      531.41      417.53     93.41 o 
   3   1  13      945.74      854.78    184.08 o 
 -10   2  13     1414.26     1690.48    210.86 o 
  -8   2  13      894.27      777.58    151.29 o 
  -6   2  13     1666.43     1858.71    129.09 o 
  -4   2  13     1445.46     1446.05    182.95 o 
  -2   2  13       27.85       55.08     32.32 o 
   0   2  13     1820.22     1913.38    114.65 o 
   2   2  13     1266.65     1043.67    192.53 o 
   4   2  13      248.08      230.50     82.68 o 
  -9   3  13      108.36      166.59     42.83 o 
  -7   3  13      263.07      138.13     49.15 o 
  -5   3  13     1227.02     1096.81    172.58 o 
  -3   3  13      914.41      816.36    137.68 o 
  -1   3  13      127.50      107.00     31.56 o 
   1   3  13       17.22       51.75     30.26 o 
   3   3  13      365.79      339.35     64.96 o 
 -10   4  13      213.35      209.74     54.08 o 
  -8   4  13      417.77      392.31     64.02 o 
  -6   4  13       32.91       64.65     31.86 o 
  -4   4  13      581.33      454.12     65.66 o 
  -2   4  13     4005.14     4122.34    145.57 o 
   0   4  13      513.49      319.56     69.31 o 
   2   4  13       78.00       82.31     36.59 o 
  -9   5  13     1147.20     1003.43    207.33 o 
  -7   5  13      188.03      169.63     42.57 o 
  -5   5  13        4.29       23.63     36.19 o 
  -3   5  13     1259.96      947.41    171.02 o 
  -1   5  13     2005.35     2117.63    170.21 o 
   1   5  13      425.68      324.49     74.16 o 
   3   5  13      247.88      170.84     60.39 o 
  -8   6  13      171.38      190.30     51.21 o 
  -6   6  13       24.92       82.24     27.88 o 
  -4   6  13      513.05      509.60     72.51 o 
  -2   6  13       94.07       82.09     35.02 o 
   0   6  13        8.65       44.42     37.65 o 
   2   6  13      609.79      437.15    104.34 o 
  -7   7  13      227.06      220.57     49.61 o 
  -5   7  13        2.07       64.69     30.69 o 
  -3   7  13      318.49      345.27     77.57 o 
  -1   7  13     1608.64     1601.57     94.83 o 
   1   7  13     1132.14      831.84    183.08 o 
  -4   8  13      172.92      126.48     32.42 o 
  -2   8  13      299.36      301.06     75.19 o 
  -8   0  14     1493.14     1583.94    128.44 o 
  -6   0  14     1209.79     1218.29    233.99 o 
  -4   0  14      903.24      671.50    255.58 o 
  -2   0  14       41.59       63.29     41.67 o 
   0   0  14       29.72       56.91     43.31 o 
   2   0  14     1392.09      912.16    277.79 o 
  -7   1  14      497.32      479.72     83.78 o 
  -5   1  14     1278.37      929.38    136.24 o 
  -3   1  14     2019.08     2125.71    102.77 o 
  -1   1  14      828.49      741.39    137.44 o 
   1   1  14     1222.35     1035.32    102.94 o 
  -8   2  14       65.75       64.89     38.98 o 
  -6   2  14      266.66      255.73     62.14 o 
  -4   2  14      388.02      280.17     60.01 o 
  -2   2  14       25.69       53.03     42.06 o 
   0   2  14      818.80      680.33    114.65 o 
  -7   3  14      766.30      739.42    128.55 o 
  -5   3  14      941.91      732.47    127.23 o 
  -3   3  14       20.18       27.79     37.55 o 
  -1   3  14      405.56      359.17     82.00 o 
   1   3  14     2229.25     2310.01    186.67 o 
  -6   4  14       16.15       93.98     36.83 o 
  -4   4  14      736.50      702.03    124.59 o 
  -2   4  14      331.36      202.37     50.57 o 
   0   4  14       26.53       70.58     36.84 o 
  -5   5  14       39.46       82.83     23.24 o 
  -3   5  14      432.19      251.67     61.21 o 
  -1   5  14      166.81      143.88     41.16 o 
                                                 
